# Supplementary material for: Is there a moderate range of impact of financialization on corporate R&D?
Source: PLoS One. 2021 Jun 30;16(6):e0253380. doi: 10.1371/journal.pone.0253380 (PMC8244881; doi:10.1371/journal.pone.0253380)
Supplement: S1 Data — (XLSX) [file pone.0253380.s001.xlsx]

## Sheet: Sheet1
firmcode	year	Inno3	Fin	CFO	Lnsize	Fixed	Lnage	Lev	Roa	Shrcr	Growth
2	2010	0	0.0233155	0.0103751	26.0969	0.0056557	3.29584	0.746861	0.0409929	22.77	0.037496
2	2011	0	0.0269873	0.0114427	26.4143	0.0053876	3.33221	0.770997	0.0391603	23.15	0.415447
2	2012	0	0.0248687	0.0098362	26.6603	0.0042562	3.3673	0.783163	0.0413477	23.44	0.436505
2	2013	0	0.0517819	0.0040147	26.8954	0.0044444	3.4012	0.77997	0.0381831	22.3	0.313263
2	2014	0	0.0618796	0.0820694	26.9546	0.0045403	3.43399	0.772046	0.037937	37.88	0.081002
2	2015	0	0.0744803	0.0262492	27.1389	0.0080444	3.46574	0.777015	0.0424499	55.36	0.335828
2	2016	0	0.102764	0.0476313	27.4455	0.0081991	3.49651	0.805367	0.0341292	57.4	0.229754
2	2017	0	0.0955843	0.0706423	27.784	0.0060916	3.52636	0.839813	0.031929	68.53	0.010063
2	2018	0	0.127893	0.0219931	28.0554	0.0075454	3.55535	0.845856	0.032234	71.7	0.225537
2	2019	0	0.124923	0.0264096	28.1791	0.00716783	3.58352	0.84359	0.0318693	64.24	0.235873
6	2010	0	0.0875395	0.126842	22.8713	0.0008671	3.09104	0.701421	0.0579421	45.94	0.264703
6	2011	0	0.120394	0.144024	22.8422	0.0008367	3.13549	0.652855	0.0521651	48.17	0.107127
6	2012	0	0.133223	0.233491	22.9579	0.000577	3.17805	0.620165	0.0673805	53.09	0.188072
6	2013	0	0.15531	-0.0893136	23.0227	0.0005414	3.21888	0.579972	0.0700239	54.83	0.498858
6	2014	0	0.0928271	-0.0934173	23.1874	0.0003562	3.2581	0.64142	0.0436011	41.87	-0.494946
6	2015	0	0.084365	-0.0239038	23.2651	0.0002656	3.29584	0.646151	0.0345405	41.6	0.569229
6	2016	0	0.0896178	0.129717	23.3012	0.0002157	3.33221	0.610499	0.0610367	40.86	-0.080859
6	2017	0	0.0986627	0.0537964	23.2989	0.0002229	3.3673	0.565648	0.0624419	41.07	-0.118903
6	2018	0	0.0849817	0.118691	23.3287	0.0004933	3.4012	0.528236	0.0681943	43.36	-0.151246
6	2019	0	0.143861	-0.0123374	23.4798	0.00083481	3.43399	0.544612	0.0535438	44.33	0.485494
9	2010	0	0.189881	-0.0584907	23.0283	0.0858064	3.09104	0.62953	0.0440508	30.6	-0.016092
9	2011	0	0.135073	-0.0702688	23.1901	0.0838462	3.13549	0.650402	0.0322796	32.18	0.263767
9	2012	1.29	0.107989	0.026628	23.3013	0.0889448	3.17805	0.643669	0.0233311	29.12	-0.010003
9	2013	1.67	0.107243	0.0059081	23.3342	0.116107	3.21888	0.628798	0.0326299	27.64	0.032409
9	2014	2.73	0.0959366	0.0322322	23.4128	0.112365	3.2581	0.628934	0.0320905	24.15	0.037654
9	2015	3.3	0.0865694	0.0006948	23.6199	0.12435	3.29584	0.638202	0.0533235	23.36	0.128465
9	2016	3.46	0.138129	-0.0005624	23.797	0.138208	3.33221	0.623791	0.0193999	21.41	0.317839
9	2017	3.91	0.119467	0.0144196	24.0232	0.137033	3.3673	0.63312	0.0119238	21.81	0.095413
9	2018	3.21	0.0824794	0.0912181	24.1194	0.140172	3.4012	0.649896	0.0222806	27.28	0.668047
9	2019	3.42	0.080374	0.0442812	24.1314	0.154364	3.43399	0.645559	0.0235638	27.83	0.019903
11	2010	0	0.129492	-0.034936	21.7925	0.0268126	3.33221	0.699635	0.0600692	65.85	0.174845
11	2011	0	0.106373	-0.103288	21.9759	0.0185768	3.3673	0.676791	0.0735685	66.46	0.418244
11	2012	0	0.0935296	0.203942	22.0972	0.0199512	3.4012	0.619304	0.0948747	65.65	0.321415
11	2013	0	0.0908097	0.0285095	22.0774	0.0194413	3.43399	0.534334	0.0776713	65.43	-0.130055
11	2014	0	0.0776136	-0.0037667	22.08	0.0164987	3.46574	0.465632	0.107512	65.47	-0.216632
11	2015	0	0.0653659	0.070727	22.2003	0.0196197	3.49651	0.520347	0.0358056	65.53	-0.150603
11	2016	0	0.0724422	0.338431	22.6185	0.0111103	3.52636	0.637636	0.0533271	66.55	0.911239
11	2017	0	0.086991	-0.0642033	22.4084	0.0054413	3.55535	0.458117	0.115506	66.44	0.410589
11	2018	0	0.0763155	0.193051	22.4846	0.0056033	3.58352	0.425931	0.101828	65.51	-0.040435
11	2019	0	0.0509304	0.0872398	23.1003	0.00868488	3.61092	0.696768	0.0688912	65.5	0.421359
14	2010	0	0.0712477	0.0423921	21.1868	0.0192048	3.17805	0.647875	0.0488233	42.51	0.059516
14	2011	0	0.0595889	-0.145974	21.3096	0.0159309	3.21888	0.663812	0.035961	41.55	-0.456148
14	2012	0	0.0474702	0.0457373	21.4266	0.0132673	3.2581	0.686526	0.0164192	40.92	0.053701
14	2013	0	0.044905	0.0392027	21.3613	0.014854	3.29584	0.649425	0.0186017	44.41	0.338565
14	2014	0	0.0401564	-0.143933	21.5283	0.0100842	3.33221	0.676601	0.0280692	38.37	-0.092446
14	2015	0	0.0446718	0.0183802	21.4982	0.0094729	3.3673	0.643892	0.0246074	49.42	-0.192651
14	2016	0	0.0491737	0.237114	21.3512	0.0106344	3.4012	0.575952	0.0155366	52.79	0.502267
14	2017	0	0.0571387	0.274311	21.1474	0.0117288	3.43399	0.476437	0.0071899	45.87	-0.173363
14	2018	0	0.0435247	-0.0616091	21.3742	0.0080561	3.46574	0.504366	0.0805957	39.22	-0.302474
14	2019	0	0.0398469	0.0164713	21.4025	0.00717518	3.49651	0.515342	0.0162909	39.79	0.224095
16	2010	0	0.0085555	-0.026283	23.5246	0.0903855	3.46574	0.743477	0.006145	30.18	0.290551
16	2011	0	0.0332611	-0.0810629	23.551	0.105242	3.49651	0.749408	0.0014302	29.91	-0.052236
16	2012	0	0.0432571	-0.0216897	23.5304	0.11398	3.52636	0.743593	0.0027434	29.07	0.130737
16	2013	0	0.0437001	0.14503	23.4797	0.121227	3.55535	0.728132	0.0038012	30.41	0.091007
16	2014	0	0.053252	-0.0381651	23.5434	0.106303	3.58352	0.743884	0.0036071	37.02	-0.029153
16	2015	1.25	0.0926916	0.0904959	23.3801	0.123751	3.61092	0.784184	-0.0895307	39.95	-0.052942
16	2016	0.94	0.0817745	-0.0563782	23.5707	0.0912816	3.63759	0.807546	0.0053456	40.51	0.103515
16	2017	1.06	0.154074	-0.183128	23.8828	0.0673708	3.66356	0.652011	0.215921	41.59	0.538363
16	2018	0.86	0.16196	-0.0979178	24.2193	0.0730702	3.68888	0.713465	0.0202703	40.43	0.477109
16	2019	0.91	0.12329	-0.036254	24.4748	0.0601418	3.71357	0.766908	0.00786476	40.37	0.194948
19	2010	0	0.10066	0.0079321	20.3054	0.234819	3.17805	0.433623	0.0136459	53.37	0.247935
19	2011	0	0.0739377	-0.0176938	20.7834	0.142008	3.21888	0.162047	0.0090806	62.74	0.38483
19	2012	0	0.0209975	-0.0396032	20.9246	0.130842	3.2581	0.177289	0.0605595	58.14	-0.023379
19	2013	3.11	0.0010824	-0.0089163	21.0134	0.230594	3.29584	0.243113	0.0338268	53.79	0.410336
19	2014	5.98	0.0024925	0.0220361	20.867	0.344238	3.33221	0.139418	0.0122346	50.05	-0.160151
19	2015	2.55	0.0278068	-0.0433426	20.782	0.337984	3.3673	0.0974302	-0.0405113	43	-0.081215
19	2016	2.84	0.0317322	0.0523872	20.8875	0.282564	3.4012	0.109292	0.0764889	38.17	-0.19171
19	2017	2.78	0.0236429	-0.0886732	20.7913	0.293111	3.43399	0.100182	-0.0572251	37.77	0.155017
19	2018	0.1	0.0795808	0.0462368	22.5903	0.153524	3.46574	0.329474	0.0495993	73.42	33.0724
19	2019	0.35	0.107635	0.0280519	22.6365	0.139488	3.49651	0.31758	0.0567546	73.28	0.027996
20	2010	0	0.0523209	0.078248	20.4029	0.281892	3.4012	0.632778	0.0126427	53.89	0.466919
20	2011	0	0.0534582	0.0720706	20.3204	0.310555	3.43399	0.58566	0.0155218	53.89	0.174627
20	2012	0	0.0495627	0.0270215	20.34	0.297432	3.46574	0.588963	0.004756	53.79	-0.173431
20	2013	0	0.0444787	-0.0948295	20.4104	0.267372	3.49651	0.62581	-0.0089115	53.38	-0.134095
20	2014	0	0.0268974	0.102768	20.8741	0.160344	3.52636	0.758028	0.0066116	53.62	0.108514
20	2015	0	0.0275835	0.150206	20.8674	0.0957649	3.55535	0.72819	-0.0036371	54.84	-0.281193
20	2016	0	0.0856084	-0.0295558	20.2651	0.128929	3.58352	0.494528	0.0086291	55.58	0.239685
20	2017	0	0.0832233	0.0186154	20.2609	0.13278	3.61092	0.490804	0.0015473	55.95	0.385796
20	2018	0	0.0821295	-0.0354802	20.2405	0.304792	3.63759	0.475007	0.0053396	56.41	-0.257556
20	2019	0	0.0797067	0.121244	20.2358	0.322764	3.66356	0.463615	0.00889021	58.15	0.13266
21	2010	0	0.163684	0.0171654	22.6204	0.200577	3.2581	0.328237	0.0534523	64.6	0.549501
21	2011	0	0.117977	0.0164534	23.059	0.143165	3.29584	0.582013	0.0212971	60.65	-0.103081
21	2012	0.91	0.136213	0.028272	23.0438	0.123528	3.33221	0.59178	0.0008302	61.35	-0.119743
21	2013	0.99	0.11009	0.0326994	23.3426	0.0892309	3.3673	0.638573	0.0115742	62.18	-0.082928
21	2014	0.92	0.0839554	-0.0068574	23.394	0.0968815	3.4012	0.649905	0.0111108	57.11	0.093396
21	2015	1.09	0.0895252	0.0342082	23.3861	0.147513	3.43399	0.636919	0.0126005	57.14	-0.06582
21	2016	1.11	0.134755	0.0304282	23.1843	0.216667	3.46574	0.547908	0.0190948	55.66	-0.01905
21	2017	1.12	0.134577	0.0433551	23.5326	0.146887	3.49651	0.642835	0.0345731	55.63	-0.05703
21	2018	1.24	0.0993297	0.0270777	23.4666	0.165215	3.52636	0.589001	0.0363832	55.73	0.130278
21	2019	1.57	0.0889847	-0.0541997	23.6385	0.147366	3.55535	0.615132	0.0239446	56.36	-0.176651
23	2010	0	0.0048351	0.135047	20.6598	0.130937	3.29584	0.661815	0.0139078	49.58	0.178794
23	2011	0	0.0039822	0.0354792	20.8127	0.110524	3.33221	0.684301	0.0083215	49.47	-0.129909
23	2012	0	0.0268903	-0.0662435	20.9213	0.100228	3.3673	0.665814	0.0042091	48.75	0.097233
23	2013	0	0.0046442	0.0217842	21.0196	0.0912143	3.4012	0.691395	0.0087906	50.05	0.218224
23	2014	0	0.0014664	-0.0169674	21.1112	0.0834965	3.43399	0.711966	0.0102214	52.66	0.021333
23	2015	0	0.0013264	0.0188214	21.1717	0.0756032	3.46574	0.714821	0.0170091	46	-0.049939
23	2016	0	0.0013161	0.046891	21.138	0.0594836	3.49651	0.699066	0.010455	54.97	-0.026829
23	2017	0	0.001349	0.127575	21.3919	0.0708047	3.52636	0.754666	0.0147	52.09	0.217065
23	2018	0	0.0010982	0.0519817	21.565	0.0612637	3.55535	0.781529	0.0151418	47.14	0.310888
23	2019	0	0.0505277	0.0476157	21.6473	0.0696193	3.58352	0.767842	0.0295977	47.09	0.136042
25	2010	0	0.443238	0.0119155	20.2117	0.289215	3.17805	0.666757	0.006542	67.8	-0.107073
25	2011	0	0.444326	-0.0258259	20.1624	0.288436	3.21888	0.647128	0.0021907	69.11	0.04383
25	2012	0	0.441815	-0.0120271	20.2846	0.241989	3.2581	0.688234	0.0015071	67.95	0.040569
25	2013	0	0.416373	-0.0037513	20.368	0.213936	3.29584	0.709393	0.0043053	70.42	0.159866
25	2014	0	0.380657	0.0077074	20.508	0.177161	3.33221	0.749071	0.0106238	69.66	-0.044669
25	2015	0	0.409106	0.0690381	20.8791	0.116871	3.3673	0.248214	0.0365699	76.5	-0.346807
25	2016	0	0.321183	0.0486753	20.8964	0.108685	3.4012	0.235883	0.0232278	75.32	0.067541
25	2017	0	0.418556	-0.0014915	21.0621	0.0857233	3.43399	0.28881	0.0468759	74.27	0.070924
25	2018	0	0.644725	-0.0039649	21.2291	0.0679457	3.46574	0.337101	0.0519449	72.35	0.192956
25	2019	0	0.472277	0.0479476	21.2215	0.0650875	3.49651	0.186276	0.13295	68.52	0.378608
26	2010	0	0.0686892	-0.0404203	21.6138	0.103319	3.04452	0.47156	0.0385869	56.31	0.439112
26	2011	0	0.0947723	-0.14141	21.7865	0.056167	3.09104	0.518694	0.0549971	59.85	0.438185
26	2012	1.03	0.0860035	0.0137812	21.9253	0.0955287	3.13549	0.564416	0.0347665	54.22	0.180749
26	2013	1.2	0.0782753	0.0222124	21.9927	0.0862362	3.17805	0.56759	0.0365653	51.19	0.026301
26	2014	1.51	0.0734234	0.0790615	22.0201	0.0885052	3.21888	0.552603	0.0399431	47.49	0.056274
26	2015	1.19	0.0612844	0.0933053	22.1694	0.0852385	3.2581	0.457733	0.0287387	45.67	-0.03537
26	2016	1.39	0.0718399	0.1138	22.1108	0.152614	3.29584	0.406989	0.02756	46.37	-0.053233
26	2017	1.48	0.0976198	0.157818	21.9986	0.146293	3.33221	0.310582	0.0398393	49.06	0.117555
26	2018	1.39	0.117312	0.0921267	22.0041	0.118246	3.3673	0.286011	0.0510697	52.51	0.016331
26	2019	1.22	0.120696	0.118274	22.0479	0.096784	3.4012	0.294179	0.0574085	42.39	0.089329
27	2010	0	0.110795	0.0877614	24.093	0.477988	2.89037	0.435322	0.0555879	74.55	0.094483
27	2011	0	0.104556	0.100823	24.1735	0.452824	2.94444	0.462982	0.0375399	75.54	0.15422
27	2012	0.09	0.102724	0.0815396	24.2002	0.41728	2.99573	0.457686	0.0351206	75.73	-0.108329
27	2013	0.15	0.120723	0.0687104	24.2316	0.41204	3.04452	0.435835	0.0520051	74.29	-0.037237
27	2014	0.18	0.122571	0.082987	24.3724	0.379115	3.09104	0.470503	0.0607705	74.62	0.012571
27	2015	0.3	0.180158	0.0660505	24.7849	0.315422	3.13549	0.571742	0.0354363	76.81	-0.110032
27	2016	0.4	0.161174	0.0452305	24.8319	0.334792	3.17805	0.592068	0.0231118	77.02	0.016903
27	2017	0.11	0.146357	0.0366028	25.0701	0.393987	3.21888	0.679887	0.010942	77.24	0.373538
27	2018	0.88	0.149351	0.0491227	25.1668	0.407192	3.2581	0.676944	0.0084208	78.51	0.19179
27	2019	1	0.0782401	0.0541036	25.2888	0.371899	3.29584	0.650566	0.0190313	79.06	0.12358
28	2010	3.35	0.0273623	0.0678886	22.5649	0.0780996	3.21888	0.820599	0.0418952	55.87	0.193105
28	2011	0	0.0237373	0.0296534	22.76	0.0782283	3.2581	0.813874	0.0427636	58.24	0.158132
28	2012	0.45	0.0225192	0.0348495	22.9528	0.0742792	3.29584	0.802164	0.0520321	57.98	0.19044
28	2013	0.38	0.0192271	0.0420539	23.1264	0.0693388	3.33221	0.790499	0.0483111	57.65	0.176979
28	2014	0.34	0.0180406	-0.0621015	23.275	0.0581153	3.3673	0.621854	0.0522133	63.38	0.12995
28	2015	0.28	0.0246577	0.0792821	23.3049	0.0816602	3.4012	0.578883	0.0595648	65.56	0.085112
28	2016	0.11	0.0747856	0.0690922	23.7826	0.0228506	3.43399	0.581754	0.0601462	62.67	0.586897
28	2017	0	0.0813674	0.0575238	23.8298	0.0246921	3.46574	0.55569	0.0517704	67.44	0.000368
28	2018	0	0.0700058	0.045717	24.0882	0.0210137	3.49651	0.519335	0.0466096	67.53	0.045046
28	2019	0	0.0669443	0.0596753	24.2354	0.0182753	3.52636	0.541779	0.0442778	69.95	0.206931
29	2010	0	0.175679	-0.0529881	21.9409	0.0190958	3.43399	0.615344	0.025087	64.57	0.361077
29	2011	0	0.176658	0.0355841	21.8976	0.0188245	3.46574	0.567289	0.0312717	64.52	0.00523
29	2012	0	0.151814	0.0073826	22.035	0.0170236	3.49651	0.594074	0.0287804	65.16	0.003656
29	2013	0	0.12872	0.0462513	22.1619	0.0144043	3.52636	0.588383	0.0541666	64.63	1.05454
29	2014	0	0.12134	0.0736354	22.1992	0.012416	3.55535	0.535301	0.068126	68.03	0.007479
29	2015	0	0.122333	0.262479	22.1536	0.0124916	3.58352	0.472851	0.0720272	66	0.014564
29	2016	0	0.124733	0.13913	22.0545	0.0120276	3.61092	0.335385	0.0822844	65.71	0.087206
29	2017	0	0.174394	-0.0044623	22.1069	0.00951	3.63759	0.323178	0.0463551	65.71	-0.427764
29	2018	0	0.140157	0.227731	22.2635	0.0072711	3.66356	0.314014	0.107155	65.71	0.616143
29	2019	0	0.128871	0.122943	22.3145	0.00621672	3.68888	0.282032	0.110231	65.71	0.171734
31	2010	0	0.162233	-0.178107	23.7276	0.0123715	3.29584	0.696077	0.0274912	57.08	0.04968
31	2011	0	0.0720876	-0.074023	24.2077	0.0052362	3.33221	0.781679	0.0224694	59.16	1.62166
31	2012	0	0.0613882	0.0758739	24.274	0.0125447	3.3673	0.782565	0.0195323	55.28	0.433818
31	2013	0	0.0594662	-0.0808296	24.4271	0.0145638	3.4012	0.779069	0.0226385	54.69	0.281156
31	2014	0	0.0889202	-0.0445208	24.5587	0.0126822	3.43399	0.769711	0.0194943	55.29	-0.111784
31	2015	0	0.0792968	-0.0328302	24.7364	0.0102469	3.46574	0.79961	0.0180982	51.29	0.493175
31	2016	0	0.100807	0.111585	24.8387	0.0102569	3.49651	0.815795	0.0217612	51.46	0.335245
31	2017	0	0.0953414	0.0226767	25.0507	0.0075042	3.52636	0.844959	0.0229017	53	-0.220959
31	2018	0	0.0910363	-0.0204434	25.236	0.0060168	3.55535	0.849079	0.0219844	54.94	0.005499
31	2019	0	0.22039	0.0221909	25.9337	0.0230586	3.58352	0.767767	0.0202277	81.63	1.39289
32	2010	0	0.103991	0.0059287	21.1217	0.0896431	2.89037	0.461773	0.0323408	49.95	0.19906
32	2011	0	0.0845128	0.0223584	21.177	0.0786766	2.94444	0.447662	0.0285109	50.54	0.151976
32	2012	2.58	0.0638481	0.0150432	21.2492	0.0611151	2.99573	0.380335	0.105781	50.55	-0.119137
32	2013	1.6	0.0880515	-0.0363642	21.1297	0.0440467	3.04452	0.32395	0.0099978	52.67	0.071572
32	2014	1.95	0.0611181	0.0282061	21.741	0.0417097	3.09104	0.46074	0.0346485	52.38	0.889225
32	2015	2	0.0846153	0.15752	21.4774	0.0418708	3.13549	0.290364	0.0232679	66.65	-0.358459
32	2016	1.65	0.143778	0.0401932	21.3939	0.0530868	3.17805	0.20752	0.0234001	66.08	0.008754
32	2017	1.7	0.152676	0.0694182	21.3794	0.0437886	3.21888	0.186046	0.0067798	67.26	-0.133971
32	2018	2.01	0.0995629	0.0957075	21.4903	0.0357387	3.2581	0.295935	0.0519051	67.88	-0.069952
32	2019	1.67	0.0923883	0.0314583	21.5744	0.0369842	3.29584	0.292026	0.0673634	68.79	-0.06219
36	2010	0	0.148366	0.251534	22.1524	0.004578	3.2581	0.47908	0.0727661	34.65	-0.418966
36	2011	0	0.243048	-0.112552	22.0745	0.03238	3.29584	0.40477	0.0254186	33.54	-0.545693
36	2012	0	0.242379	-0.0390971	22.1742	0.024019	3.33221	0.430298	0.0202321	33.19	-0.313006
36	2013	0	0.249336	-0.0633363	22.1574	0.0250554	3.3673	0.395484	0.0273812	33.13	-0.446719
36	2014	0	0.146958	-0.392711	22.2425	0.0638111	3.4012	0.454282	0.0065957	33.37	0.065736
36	2015	0	0.116618	0.0168568	22.5895	0.0438812	3.43399	0.584915	0.0146502	35.92	0.992641
36	2016	0	0.111157	0.216217	22.998	0.0989751	3.46574	0.586168	0.139128	36.59	4.30953
36	2017	0	0.147567	-0.0287247	22.8887	0.106397	3.49651	0.417036	0.157408	38.26	0.828829
36	2018	0	0.125245	0.257783	23.1114	0.0766785	3.52636	0.500599	0.0946602	41.68	-0.160427
36	2019	0	0.126584	0.123389	23.2199	0.0672384	3.55535	0.534994	0.0733844	40.91	-0.049766
39	2010	0	0.0540276	0.0273948	24.7147	0.184858	3.43399	0.645179	0.0526663	54.37	1.5283
39	2011	0	0.0441921	0.0350276	24.8878	0.169129	3.46574	0.664184	0.0568496	54.64	0.238693
39	2012	3.5	0.0496359	0.0356062	24.8663	0.184288	3.49651	0.648892	0.0306455	73.12	-0.152686
39	2013	0.87	0.0326437	0.0378747	25.0083	0.186046	3.52636	0.662616	0.0362849	74.31	0.065159
39	2014	0.84	0.0269927	0.0733055	25.1981	0.217042	3.55535	0.689185	0.0345644	72.29	0.21074
39	2015	1.05	0.0285915	-0.0338152	25.3939	0.20464	3.58352	0.667536	0.0212804	77.6	-0.162479
39	2016	1.1	0.0365119	0.0187909	25.5485	0.176843	3.61092	0.685954	0.005898	78.24	-0.129063
39	2017	0.95	0.0362748	0.0327353	25.5954	0.175653	3.63759	0.668944	0.0241831	78.33	0.492809
39	2018	1.11	0.0365644	0.0008858	25.7914	0.145948	3.66356	0.670181	0.0256065	77.97	0.225396
39	2019	1.73	0.050258	0.02056	25.8714	0.219916	3.68888	0.680212	0.0145846	78.06	-0.082166
40	2010	0	0.261685	0.235287	21.5489	0.0459448	3.09104	0.613091	0.0404599	37.56	0.115532
40	2011	0	0.239988	-0.225038	21.3589	0.0399575	3.13549	0.477982	0.0744004	37.99	0.051669
40	2012	0	0.128762	-0.1111	21.777	0.0313992	3.17805	0.593918	0.0676693	38.03	0.05324
40	2013	0	0.0657369	-0.119087	22.0997	0.0183318	3.21888	0.683762	0.0259722	41.82	-0.053173
40	2014	0	0.0483761	-0.0159551	22.1748	0.0166184	3.2581	0.702902	0.0124534	45.58	0.271648
40	2015	0	0.0326797	0.0282192	22.6356	0.0098922	3.29584	0.804167	0.0091661	40.38	0.607018
40	2016	0.22	0.0131304	-0.0163905	23.5733	0.0116486	3.33221	0.365806	0.0101423	75.38	1.26538
40	2017	0.5	0.0575171	0.0052848	24.0872	0.0946786	3.3673	0.600067	0.0186808	73.89	1.15477
40	2018	0.69	0.0496628	-0.111357	24.262	0.163757	3.4012	0.576703	0.0327234	65.23	0.06706
40	2019	0.6	0.049988	0.0187297	24.1568	0.187852	3.43399	0.563673	-0.0308879	49.96	-0.215591
42	2010	0	0.117447	-0.027151	22.6387	0.0168551	3.29584	0.648746	0.0533178	69.19	-0.290771
42	2011	0	0.104649	-0.0165666	22.69	0.0135438	3.33221	0.646232	0.0446433	75.4	0.32436
42	2012	0	0.106113	0.0483403	22.7404	0.009416	3.3673	0.613915	0.0547953	79.12	0.407689
42	2013	0	0.0739318	0.020724	22.8025	0.0106646	3.4012	0.616542	0.0506994	77.32	-0.179849
42	2014	0	0.0408572	-0.100339	23.5081	0.0050498	3.43399	0.796201	0.0188696	70.01	0.370459
42	2015	0	0.0864935	-0.034394	23.9269	0.0592101	3.46574	0.771898	0.01624	68.3	0.664409
42	2016	0	0.0895915	0.0599563	24.0961	0.0497636	3.49651	0.799012	0.007597	73.55	0.607773
42	2017	0	0.0791578	-0.118846	24.4988	0.0319146	3.52636	0.842186	0.0139592	73.91	0.06635
42	2018	0	0.0695396	0.06518	24.553	0.0272326	3.55535	0.833525	0.0090107	76.1	-0.082286
42	2019	0	0.0563846	-0.0186655	24.5331	0.0249084	3.58352	0.822497	0.014921	73.53	-0.091782
45	2010	0	0.177117	0.0343681	21.2273	0.100568	2.83321	0.186933	0.0245915	73.16	0.306774
45	2011	0	0.144477	0.0153471	21.3156	0.278797	2.89037	0.242557	0.0270517	63.83	0.117736
45	2012	20.8	0.145171	-0.0824984	21.3549	0.504697	2.94444	0.307152	-0.0430641	61.02	0.185471
45	2013	0	0.0856492	-0.0654775	21.7712	0.307966	2.99573	0.194236	0.0165591	71.95	0.338397
45	2014	0	0.0930464	-0.017253	21.761	0.292219	3.04452	0.221956	-0.0402409	54.39	0.070599
45	2015	2.25	0.0777295	0.0133308	21.8116	0.266054	3.09104	0.267672	0.0028616	57.09	0.013043
45	2016	3.28	0.304009	-0.0134151	22.139	0.175669	3.13549	0.164936	-0.0211843	53.36	-0.02327
45	2017	2.65	0.0679858	-0.0067971	22.1573	0.156381	3.17805	0.160336	0.0175563	52.08	0.231468
45	2018	3.3	0.053326	-0.0996913	22.2535	0.213863	3.21888	0.251066	-0.0134878	52.14	-0.137704
45	2019	2.46	0.241634	0.0845535	22.2343	0.199327	3.2581	0.149354	-0.00408851	52.31	0.69621
50	2010	0	0.0248915	0.0445896	22.7991	0.62661	3.33221	0.687553	0.0176385	63.28	0.576943
50	2011	0	0.0231804	0.0661881	22.8092	0.568052	3.3673	0.6375	0.0319709	60.39	0.336041
50	2012	4.1	0.0258208	0.104694	22.7778	0.565474	3.4012	0.608351	0.0176288	61.46	-0.06098
50	2013	5.5	0.0375004	0.178229	22.7998	0.499792	3.43399	0.588088	0.0357963	57.18	0.042883
50	2014	5.78	0.022156	0.0883023	23.4764	0.498074	3.46574	0.454445	0.0437745	65.98	1.06275
50	2015	8.39	0.0155539	0.206165	23.7973	0.316504	3.49651	0.387465	0.0256869	65.07	0.129542
50	2016	10.04	0.0168079	0.0452323	23.7996	0.289129	3.52636	0.365342	0.0262544	58.9	0.019635
50	2017	7.54	0.0116679	0.0647911	24.1128	0.223326	3.55535	0.511848	0.0272224	52.63	0.305096
50	2018	6.23	0.0010337	0.0593837	24.8182	0.487196	3.58352	0.566855	0.0163879	64.63	1.06327
50	2019	6.13	0.00093116	0.0727363	24.9046	0.431558	3.61092	0.591951	0.0126715	64.72	0.047401
55	2010	0	0.138424	-0.0156629	21.412	0.120811	2.83321	0.450407	0.0242502	23.16	0.272683
55	2011	0	0.129479	-0.0263694	21.4949	0.14643	2.89037	0.46746	0.0274485	17.65	0.160804
55	2012	5.15	0.11104	0.0254584	21.5682	0.146729	2.94444	0.502397	0.002768	22.03	0.036422
55	2013	5.9	0.0789673	0.0602197	21.6786	0.17808	2.99573	0.5322	0.0313133	28	0.250175
55	2014	4.48	0.130706	-0.152317	22.0215	0.133703	3.04452	0.644926	0.0253062	28.96	0.109122
55	2015	4.12	0.0807242	-0.0806683	22.2193	0.103637	3.09104	0.701165	0.0152807	33.3	0.31581
55	2016	2.7	0.0615876	0.0686185	22.6383	0.0746744	3.13549	0.660779	0.0966532	32.74	0.648273
55	2017	3.83	0.356745	0.0731544	22.7548	0.0613892	3.17805	0.575245	0.150949	30.41	-0.298867
55	2018	4.54	0.501763	0.0363175	23.0897	0.0427132	3.21888	0.512594	0.210732	29.71	0.034338
55	2019	4.56	0.491641	-0.00046481	23.1542	0.0419819	3.2581	0.53991	0.030498	28.28	-0.014082
58	2010	0	0.495355	0.0746753	21.106	0.0401577	2.70805	0.199613	0.0433392	36.98	0.354499
58	2011	0	0.5099	0.0415561	21.2382	0.0274423	2.77259	0.209863	0.0411074	36.88	0.113303
58	2012	0.01	0.563063	-0.026419	21.2776	0.0247984	2.83321	0.211592	0.0317474	36.97	0.061723
58	2013	0.23	0.474476	-0.057393	21.4817	0.0196149	2.89037	0.327471	0.0340988	35.43	0.287944
58	2014	0.17	0.339018	-0.160894	21.7015	0.0155687	2.94444	0.437771	0.0295799	35.1	0.140595
58	2015	0.09	0.353142	-0.004763	21.6844	0.0143515	2.99573	0.357337	0.0412936	33.52	0.08834
58	2016	0	0.357025	-0.0471025	21.6587	0.0153758	3.04452	0.309922	0.0558143	34.04	-0.093252
58	2017	0	0.205462	0.0725606	22.6681	0.0089244	3.09104	0.630906	0.0440502	38.5873	1.94669
58	2018	0	0.283806	0.0235233	22.6873	0.0083265	3.13549	0.656307	0.0033033	58.58	-0.189531
58	2019	0.19	0.339025	0.0695408	22.5463	0.00998006	3.17805	0.594452	0.0166652	58.63	-0.070096
60	2010	0	0.0289286	0.133323	23.4023	0.289982	3.29584	0.6138	0.0651977	45.67	0.27407
60	2011	0	0.0192716	0.0763546	23.3653	0.286983	3.33221	0.525585	0.0778782	42.99	0.936871
60	2012	1.48	0.0160185	0.105663	23.3675	0.279693	3.3673	0.495988	0.037944	44.46	-0.012584
60	2013	1.13	0.0166752	0.0672007	23.3939	0.278473	3.4012	0.561427	0.0291399	46.37	0.14773
60	2014	0.98	0.0214618	0.060455	23.3776	0.317025	3.43399	0.540798	0.0387407	45.47	0.163673
60	2015	1.13	0.072275	0.0210929	23.4885	0.311643	3.46574	0.503239	0.0164152	45.59	-0.310741
60	2016	1.3	0.0694686	0.0828783	23.5547	0.29962	3.49651	0.515829	0.020149	45.8	-0.110923
60	2017	1.21	0.110919	0.130863	23.6608	0.287279	3.52636	0.448533	0.0579555	42.17	0.259476
60	2018	0.95	0.0451096	0.101084	23.694	0.306365	3.55535	0.450591	0.0466299	40.95	0.052557
60	2019	1.3	0.0617174	0.109314	23.7349	0.356061	3.58352	0.440773	0.042882	41.72	0.142116
61	2010	0	0.128272	0.0727858	22.9329	0.17958	2.99573	0.585435	0.0306615	44.68	0.100217
61	2011	0	0.161105	-0.028817	22.9713	0.285147	3.04452	0.564772	0.0276102	45.07	0.309932
61	2012	0	0.179622	0.0268077	23.0857	0.27521	3.09104	0.593047	0.0098877	42.43	-0.063321
61	2013	0	0.222868	0.0155606	23.2266	0.228061	3.13549	0.499835	0.0176603	56.38	0.289336
61	2014	0.056	0.196108	0.0523291	23.3483	0.223005	3.17805	0.554065	0.009808	67.19	-0.239961
61	2015	0	0.297455	0.0720724	23.504	0.176078	3.21888	0.622803	0.0027441	66.82	0.053635
61	2016	0	0.489362	0.0306065	23.571	0.112332	3.2581	0.637762	0.0054075	69.4	0.163204
61	2017	0	0.504541	0.0409571	23.6594	0.0866622	3.29584	0.659883	0.0032464	69.53	0.210983
61	2018	0.31	0.511449	0.0656549	23.6677	0.101337	3.33221	0.653134	0.0052751	70.31	-0.058957
61	2019	0.33	0.497707	0.0473489	23.6988	0.103337	3.3673	0.649514	0.0207575	70.31	0.239311
62	2010	0	0.366293	-0.199337	22.0651	0.0844052	2.83321	0.531336	0.046257	77.23	-0.796628
62	2011	0	0.354207	-0.0629313	22.2631	0.066389	2.89037	0.620521	0.0106251	77.79	0.529437
62	2012	0	0.337726	0.0263835	22.3323	0.051617	2.94444	0.679874	0.0566022	76.44	1.2814
62	2013	0	0.344406	0.214686	22.3071	0.0504712	2.99573	0.588971	0.0833144	76.43	0.331547
62	2014	0	0.498217	0.0613146	22.121	0.0978815	3.04452	0.411928	0.116519	78.16	0.285407
62	2015	0	0.267362	0.026143	22.545	0.061361	3.09104	0.404929	0.0604478	79.52	-0.237846
62	2016	0.32	0.246754	-0.0533516	22.6581	0.0474809	3.13549	0.410328	0.0635312	79.31	1.72643
62	2017	0.57	0.192145	0.0502732	22.871	0.036111	3.17805	0.477586	0.0533202	79.61	0.49657
62	2018	0.73	0.153424	-0.0025246	23.0556	0.0282103	3.21888	0.500546	0.0747017	79.76	0.422016
62	2019	0.68	0.141009	0.0611925	23.1525	0.0229845	3.2581	0.496825	0.0631912	79.65	0.216579
63	2010	0	0.0164471	0.0111929	25.1559	0.0775202	2.63906	0.703371	0.0413118	58.38	0.165769
63	2011	0	0.0135684	-0.0171989	25.3807	0.06647	2.70805	0.750505	0.0212882	57.93	0.227579
63	2012	0	0.0310905	0.014426	25.4003	0.0660481	2.77259	0.789302	-0.0242411	59.55	-0.023594
63	2013	9.81	0.0417769	0.0257253	25.3292	0.0744356	2.83321	0.763931	0.014325	56.44	-0.106693
63	2014	11.06	0.0418627	0.0236563	25.3887	0.0691837	2.89037	0.752458	0.0256814	53.22	0.082909
63	2015	12.18	0.0410518	0.0612493	25.5182	0.0636275	2.94444	0.641433	0.0309385	56.66	0.229714
63	2016	12.61	0.0381025	0.0371376	25.6766	0.0530655	2.99573	0.711347	-0.0099397	56.34	0.010448
63	2017	11.91	0.0644813	0.0501519	25.6928	0.060394	3.04452	0.684777	0.037415	54.71	0.074897
63	2018	12.75	0.0520463	-0.0712434	25.5858	0.0687902	3.09104	0.745184	-0.0537248	53.26	-0.214144
63	2019	13.83	0.035065	0.0527368	25.6735	0.0664543	3.13549	0.731206	0.0409106	51.79	0.061083
65	2010	0	0.117275	0.116221	21.3927	0.006343	3.21888	0.706491	0.0254558	65.94	-0.023977
65	2011	0	0.035554	0.0489076	21.5692	0.0057495	3.2581	0.723701	0.0366054	67.9	0.43911
65	2012	4.49	0.072402	-0.0019326	21.8832	0.0075029	3.29584	0.756321	0.044885	66.78	-0.369251
65	2013	2.54	0.0322226	0.190324	22.1052	0.0352911	3.33221	0.757927	0.0492072	69.46	0.781699
65	2014	2.57	0.025742	0.0345603	22.3162	0.028067	3.3673	0.75983	0.0456127	65.94	0.022258
65	2015	2.56	0.0113676	0.0573122	22.613	0.0187088	3.4012	0.672984	0.034824	67.29	0.41714
65	2016	1.63	0.0142466	0.0118587	23.2204	0.0314801	3.43399	0.698646	0.0434897	72.37	1.04452
65	2017	1.65	0.0163931	0.115388	23.1625	0.0396558	3.46574	0.640241	0.047378	69.2	0.11049
65	2018	1.3	0.0134381	0.0159314	23.1611	0.0367389	3.49651	0.597413	0.0539663	69.53	0.025835
65	2019	1.2	0.00879044	-0.107046	23.4142	0.0381107	3.52636	0.630137	0.0501533	68.8	0.108077
66	2010	0	0.041824	-0.0429204	24.2175	0.103963	2.63906	0.674447	0.0253504	59.1	2.68032
66	2011	0	0.0347786	0.0194225	24.2137	0.0987547	2.70805	0.68834	0.0144642	58.74	-0.083606
66	2012	2.32	0.0244795	0.116448	24.3915	0.101545	2.77259	0.738523	0.002436	55.23	0.042942
66	2013	2.2	0.0350236	0.0164455	24.3926	0.0942956	2.83321	0.77851	-0.0194483	58.24	-0.023736
66	2014	2.29	0.0530996	0.0642049	24.4258	0.0881988	2.89037	0.791154	-0.0083794	57.54	-0.00839
66	2015	2.01	0.0796807	0.0427669	24.3985	0.0926721	2.94444	0.779422	-0.0049374	56.68	-0.055301
66	2016	2.15	0.0103277	0.0507719	24.4334	0.0137794	2.99573	0.767378	0.0052528	57.32	-0.052206
66	2017	6.33	0.191607	-0.0264881	23.4447	0.122338	3.04452	0.502777	0.0457903	44.6	-0.862475
66	2018	7.49	0.100382	0.0028034	23.496	0.119958	3.09104	0.584406	0.0660137	45.45	0.052872
66	2019	8.92	0.177265	0.00503693	23.7992	0.128356	3.13549	0.600809	0.0537991	49.92	0.083351
69	2010	0	0.0528413	-0.110461	24.6056	0.223416	2.63906	0.696934	0.0685755	62.9	0.580518
69	2011	0	0.0396	-0.0277423	24.8626	0.185368	2.70805	0.711699	0.0523611	62.53	0.000375
69	2012	0	0.0407571	0.0979199	25.0137	0.172612	2.77259	0.699528	0.0555725	64.56	0.28632
69	2013	0	0.0333163	0.081908	25.1992	0.163456	2.83321	0.685297	0.0563975	64.44	0.2635
69	2014	0	0.035895	-0.0272826	25.2758	0.164633	2.89037	0.660105	0.0589282	63.55	0.090985
69	2015	0.14	0.048473	-0.0162433	25.4705	0.13026	2.94444	0.634098	0.0454889	67.97	0.049421
69	2016	0.11	0.0825621	0.0300923	25.7092	0.0997924	2.99573	0.671215	0.0499569	72.14	0.100656
69	2017	0.07	0.0659471	-0.0354089	26.1053	0.0646419	3.04452	0.698911	0.0428507	71.83	0.193346
69	2018	0	0.0644263	-0.0339406	26.4074	0.0494726	3.09104	0.737692	0.0383943	70.21	0.137009
69	2019	0	0.0747208	-0.0136657	26.6624	0.0418791	3.13549	0.749767	0.0377808	68.27	0.246824
70	2010	0	0.0226163	0.0420158	21.191	0.12772	2.48491	0.454388	0.0392167	60.04	0.221102
70	2011	0	0.0180958	-0.0265586	21.3223	0.281682	2.56495	0.495641	0.0230289	59.82	0.172174
70	2012	3.79	0.102493	0.0409053	21.4122	0.16821	2.63906	0.509238	0.0274263	59.16	0.291311
70	2013	4.11	0.0977675	0.0063912	21.5357	0.188218	2.70805	0.482769	0.028579	59.09	-0.023686
70	2014	4.5	0.0853094	0.0548656	21.6819	0.183611	2.77259	0.51634	0.02715	56.34	0.217122
70	2015	4.54	0.0528973	0.0442308	22.1206	0.131468	2.83321	0.552956	0.0280928	57.72	0.280434
70	2016	4.58	0.0994013	0.0593175	22.3457	0.115544	2.89037	0.594943	0.045221	58.98	0.882775
70	2017	4.44	0.0753442	0.0415528	22.5294	0.0944935	2.94444	0.610373	0.0488843	57.01	0.186595
70	2018	4.03	0.0758333	-0.010742	22.7452	0.0922632	2.99573	0.634459	0.0414642	56.85	0.042559
70	2019	5.39	0.0675661	-0.0334459	22.7545	0.0764385	3.04452	0.551146	0.0454158	47.36	-0.184033
88	2010	0	0.362959	0.0445464	22.3278	0.0638439	2.63906	0.0786573	0.093871	68.42	0.038649
88	2011	0	0.584873	0.0239007	22.4123	0.0355287	2.70805	0.0770735	0.0866536	71.33	-0.134743
88	2012	0	0.627426	0.0186657	22.3896	0.0360436	2.77259	0.0749291	0.0839059	73.38	-0.122776
88	2013	0	0.627003	0.0192043	22.4437	0.0316054	2.83321	0.0859551	0.0760221	68.77	-0.027711
88	2014	0	0.544306	0.017278	22.644	0.0242172	2.89037	0.188218	0.0693616	70.1	-0.022245
88	2015	0	0.526949	0.0020225	22.7874	0.0202284	2.94444	0.229364	0.066338	78.26	-0.172638
88	2016	0	0.527435	0.0067301	22.8343	0.0384939	2.99573	0.215342	0.046601	78.26	0.139907
88	2017	0	0.498049	0.0106516	22.9529	0.055555	3.04452	0.238875	0.0465636	78.13	0.211611
88	2018	0	0.465222	0.0097699	23.0563	0.180984	3.09104	0.248857	0.0471165	78.13	0.17376
88	2019	0	0.430025	0.0235562	23.1227	0.193257	3.13549	0.257485	0.035802	78.13	0.470478
89	2010	0	0.139484	0.139592	22.6006	0.409049	2.56495	0.104214	0.11067	64.46	0.142387
89	2011	0	0.102241	0.0818508	22.9385	0.278137	2.63906	0.251293	0.0728176	65.49	0.22842
89	2012	0	0.0916208	0.0803405	23.0653	0.221735	2.70805	0.293495	0.0563826	64.13	0.059982
89	2013	0	0.0773043	0.0781861	23.1965	0.774315	2.77259	0.341296	0.0429165	66.75	0.029568
89	2014	0	0.126734	0.0711118	23.2647	0.648526	2.83321	0.376038	0.0217521	65.61	0.167635
89	2015	0	0.128763	0.0989468	23.2044	0.65974	2.89037	0.142207	0.0445786	63.5	-0.00698
89	2016	0	0.122182	0.0913975	23.2474	0.613035	2.94444	0.141008	0.0460708	68.33	0.028368
89	2017	0	0.169759	0.0825812	23.2972	0.563877	2.99573	0.144604	0.0514623	72.24	0.093699
89	2018	0	0.147274	0.0783914	23.3225	0.563256	3.04452	0.13351	0.0506791	69.7	0.083843
89	2019	0	0.0683349	0.0687166	23.3639	0.52679	3.09104	0.138555	0.0431897	69.29	0.057601
90	2010	0	0.44128	-0.0125087	23.0418	0.0165777	2.89037	0.539683	0.0109024	45.72	0.330015
90	2011	0	0.293515	0.0192811	22.7382	0.021952	2.94444	0.590704	0.027095	43.24	0.000216
90	2012	0.29	0.2398	0.0758563	22.8725	0.0171417	2.99573	0.624482	0.0291602	41.19	-0.13155
90	2013	0.17	0.210605	0.0564509	23.0048	0.0244591	3.04452	0.655718	0.038648	39.63	0.465281
90	2014	0.24	0.186826	0.0318501	23.1236	0.0173167	3.09104	0.664768	0.0382236	51.3	0.173864
90	2015	0.23	0.145905	-0.132486	23.5299	0.0105145	3.13549	0.625577	0.0237035	59.31	0.192321
90	2016	0.17	0.142303	-0.0378982	23.6829	0.0128611	3.17805	0.671569	0.0231273	58.11	-0.017215
90	2017	0.38	0.0982756	-0.0610349	23.9734	0.0121492	3.21888	0.74455	0.0231937	58.1	0.087063
90	2018	0.31	0.098211	-0.0155246	24.1809	0.0098332	3.2581	0.724716	0.0244282	58.31	0.512607
90	2019	0.77	0.0687846	0.00725362	24.4199	0.0101024	3.29584	0.760364	0.0306013	54.15	0.436438
96	2010	0	0.367786	-0.0154782	21.3513	0.0788241	2.48491	0.0793029	0.0465425	64.75	0.489295
96	2011	0	0.435949	-0.0211741	21.4113	0.0485657	2.56495	0.0887114	0.0473249	64.09	0.058874
96	2012	0	0.420147	0.0120488	21.4114	0.0424704	2.63906	0.0931204	0.0105614	63.02	-0.339643
96	2013	0	0.407509	0.0182061	21.4403	0.038787	2.70805	0.0857419	0.0333572	62.22	-0.100382
96	2014	0	0.346351	0.0111827	21.4328	0.042858	2.77259	0.0703586	0.0214475	65.83	0.160775
96	2015	0	0.288222	0.0259897	21.5194	0.0346822	2.83321	0.0892185	0.0673703	59.16	-0.009966
96	2016	0	0.337406	-0.018717	21.6111	0.0301679	2.89037	0.051592	0.122159	67.03	-0.092942
96	2017	0	0.321636	0.0320053	21.6606	0.02717	2.94444	0.0592995	0.0607019	70.37	0.373527
96	2018	0	0.306075	0.0295086	21.6967	0.0274749	2.99573	0.0557857	0.0422035	74.16	0.330623
96	2019	0	0.188735	0.0354279	21.804	0.0187423	3.04452	0.0714295	0.0437727	77.12	-0.018806
150	2010	0	0.0014799	-0.122632	20.7542	0.0092906	2.89037	0.285637	0.0096735	52.06	-0.782278
150	2011	0	0.159923	0.0582388	21.1221	0.0125053	2.94444	0.528672	0.0052883	53.83	0.331958
150	2012	0	0.143466	-0.0003121	21.2274	0.0341561	2.99573	0.574364	0.0014079	58.1	-0.19227
150	2013	0	0.091966	-0.294141	21.7225	0.019281	3.04452	0.706743	0.0338352	55.7	7.58918
150	2014	0	0.0240335	-0.0489325	21.6506	0.0183827	3.09104	0.673085	0.0117982	62.12	-0.783791
150	2015	0	0.0535679	0.0828218	22.2383	0.0125096	3.13549	0.630016	0.0121023	68.43	5.54029
150	2016	0.41	0.0777896	-0.0785913	22.6974	0.112044	3.17805	0.65133	0.103158	69.9	0.257199
150	2017	0.26	0.0682557	0.0056406	22.7541	0.110659	3.21888	0.68845	0.0241875	72.33	0.632274
150	2018	0	0.0670713	0.0450484	22.8364	0.0868714	3.2581	0.695233	0.0242538	68.38	0.041503
150	2019	0	0.0638307	0.026439	22.507	0.109747	3.29584	0.846754	-0.261063	61.65	-0.186825
151	2010	0	0.072491	-0.120088	20.8078	0.084455	2.48491	0.190006	0.0071196	50.04	0.32557
151	2011	0	0.039912	0.131296	20.8932	0.0727858	2.56495	0.272902	-0.0091604	49.43	0.109551
151	2012	0	0.0027665	0.325504	21.2336	0.0490695	2.63906	0.45525	0.0264737	51.63	0.612361
151	2013	0	0.0023589	0.293236	21.6355	0.0327492	2.70805	0.606677	0.0371689	52.5	-0.071164
151	2014	0	0.0154378	0.263172	21.7947	0.0127841	2.77259	0.656582	0.0385985	52.42	0.632005
151	2015	0	0.0178279	-0.186646	21.6052	0.0162763	2.83321	0.579701	0.0556034	48.38	-0.52228
151	2016	4.4	0.0232808	-0.169417	21.4502	0.0160306	2.89037	0.517535	0.0487667	47.84	0.457696
151	2017	2.99	0.0211238	0.0503046	21.4919	0.0295149	2.94444	0.54077	0.0410033	47.89	0.260975
151	2018	4.66	0.0196572	-0.213035	21.4923	0.0278183	2.99573	0.536344	0.0386637	47.61	-0.429808
151	2019	5	0.00271186	-0.219915	21.5956	0.0241767	3.04452	0.60374	0.00365769	49.51	-0.068564
153	2010	0	0.0195951	0.0431385	20.9669	0.374206	2.63906	0.40916	0.0317258	45.49	0.123979
153	2011	0	0.0189648	0.0417708	20.9996	0.365048	2.70805	0.419497	0.0075283	42.24	0.411761
153	2012	1.34	0.0172356	0.0314725	21.0952	0.360072	2.77259	0.465688	0.0124729	42.14	0.093161
153	2013	1.89	0.0126197	-0.0354925	21.4069	0.319127	2.83321	0.467801	0.0137245	42.91	-0.077132
153	2014	1.77	0.0451542	0.0046974	21.5286	0.273039	2.89037	0.487413	0.0183759	40.66	0.110496
153	2015	2.21	0.0468112	0.0197367	21.5585	0.260136	2.94444	0.486291	0.0136503	34.8	-0.085142
153	2016	1.74	0.0601207	0.0314057	21.6357	0.338858	2.99573	0.537108	0.0183552	35.4	0.308429
153	2017	2.45	0.0523024	0.0189308	21.7413	0.289089	3.04452	0.559038	0.0236109	34.32	0.267702
153	2018	2.92	0.0758145	0.0776571	21.8245	0.252264	3.09104	0.570549	0.020182	36.55	0.168841
153	2019	2.73	0.00867314	0.0186012	21.9929	0.201525	3.13549	0.627174	0.0226455	35.56	0.074557
158	2010	0	0.0545051	0.009066	22.2798	0.312063	2.56495	0.49943	0.0115739	52.13	0.195387
158	2011	0	0.0472614	-0.0339689	22.3893	0.283066	2.63906	0.543603	0.0108087	50.65	0.271313
158	2012	2.14	0.041854	-0.0211956	22.4667	0.291629	2.70805	0.575353	0.0020466	51.18	0.067511
158	2013	1.32	0.0397996	-0.0095419	22.4765	0.260003	2.77259	0.576941	0.0030386	51.94	0.166228
158	2014	0.95	0.042433	0.0215005	22.4376	0.209357	2.83321	0.554528	0.0043694	52.92	0.121406
158	2015	0.71	0.022261	-0.0446998	23.1159	0.11898	2.89037	0.503495	0.0227312	62.75	0.355242
158	2016	1.68	0.0181304	0.0340964	23.273	0.106188	2.94444	0.551411	0.0271001	62.81	0.232802
158	2017	1.81	0.0164813	0.0299305	23.2719	0.1258	2.99573	0.52987	0.0277607	62.36	0.025527
158	2018	1.48	0.015111	0.0613537	23.3725	0.157533	3.04452	0.569219	0.012935	63.25	-0.14202
158	2019	2.71	0.0117497	0.0212356	23.3734	0.172303	3.09104	0.581776	0.00672551	54.11	-0.021695
159	2010	0	0.124688	0.0111135	21.9003	0.0873008	2.48491	0.467699	0.200271	35.81	0.443323
159	2011	0	0.261474	0.0124856	21.8792	0.095991	2.56495	0.362134	0.104777	32.89	0.657166
159	2012	0	0.30124	0.0271989	21.8175	0.0975684	2.63906	0.302494	0.0338973	32.59	0.131294
159	2013	0	0.258042	0.0182446	21.8162	0.0853506	2.70805	0.30427	0.0117673	32.81	-0.236969
159	2014	0	0.31075	0.0509172	21.8112	0.0817213	2.77259	0.264477	0.0446655	33.56	0.101195
159	2015	0	0.313434	-0.0561197	21.8047	0.078644	2.83321	0.260288	0.020371	33.13	-0.422287
159	2016	0	0.333197	-0.0107901	21.8599	0.1286	2.89037	0.292732	0.0115091	33.45	-0.230288
159	2017	0	0.330771	-0.0097319	21.8344	0.118552	2.94444	0.310459	-0.0234149	32.24	-0.321095
159	2018	1.99	0.358265	-0.0033374	21.7312	0.12664	2.99573	0.218467	0.018187	32.33	0.550106
159	2019	3.99	0.332018	-0.0335117	21.759	0.118755	3.04452	0.224618	0.00925104	29.17	-0.218325
301	2010	0	0.296494	-0.0048121	22.043	0.0894224	2.56495	0.319968	0.0191295	41.7	0.233287
301	2011	0	0.355736	0.0849705	21.971	0.0797174	2.63906	0.265155	0.030952	39.92	0.17021
301	2012	0	0.331075	0.136162	21.9994	0.0735977	2.70805	0.247966	0.0445443	39.9	-0.183939
301	2013	0	0.348088	0.0440524	22.0226	0.0693595	2.77259	0.191626	0.0901656	39.06	0.17328
301	2014	0	0.291686	-0.0313402	22.1063	0.0593536	2.83321	0.215454	0.05637	38.59	-0.235171
301	2015	0	0.283056	0.0503356	22.2066	0.0591537	2.89037	0.264025	0.0378594	39.67	-0.116615
301	2016	0	0.417685	0.172226	22.3262	0.127284	2.94444	0.302185	0.0296317	39.31	0.143005
301	2017	0	0.486348	0.108376	22.2083	0.0869842	2.99573	0.186972	0.051641	39.26	0.402105
301	2018	3.82	0.111392	0.0468409	24.1121	0.408225	3.04452	0.470288	0.0242446	81.99	15.5826
301	2019	3.01	0.0639756	0.148824	24.2798	0.381094	3.09104	0.563384	0.0460062	82.37	0.349646
338	2010	0	0.0329799	0.166846	24.6776	0.150323	2.19723	0.551952	0.153358	62.61	0.781259
338	2011	0	0.0249449	0.0967215	24.843	0.156847	2.30258	0.530377	0.10269	60.06	-0.051522
338	2012	4.14	0.0869378	0.0415584	24.9178	0.1738	2.3979	0.526552	0.0487673	58.76	-0.197501
338	2013	4.32	0.111512	0.0734625	25.0866	0.167459	2.48491	0.562831	0.0486188	58.68	0.210656
338	2014	4.21	0.0218898	0.0927794	25.5142	0.184528	2.56495	0.660711	0.0480393	56.79	0.365715
338	2015	4.41	0.024876	0.0589684	25.4671	0.206016	2.63906	0.636761	0.0188266	57.15	-0.074303
338	2016	3.81	0.0218108	0.0503104	25.8231	0.157335	2.70805	0.728267	0.0219296	54.12	0.264021
338	2017	3.73	0.0347111	0.0857334	25.9684	0.142732	2.77259	0.702829	0.0483994	53.66	0.626569
338	2018	4.08	0.0446824	0.108447	26.0476	0.143485	2.83321	0.696705	0.0566345	57.06	0.050712
338	2019	4.21	0.0409553	0.10064	26.1906	0.111128	2.89037	0.705383	0.0502762	58.25	0.094848
401	2010	0	0.094261	0.0561596	24.1328	0.445896	2.83321	0.692911	0.0518473	63.61	0.594772
401	2011	0	0.0594157	0.0371482	24.3628	0.484964	2.89037	0.654412	0.04154	69.75	0.42155
401	2012	0.04	0.0599555	0.0230358	24.4491	0.580536	2.94444	0.677956	0.0033245	68.35	-0.070881
401	2013	0.04	0.0549414	0.0281982	24.4867	0.607139	2.99573	0.677456	0.0046114	70.31	0.075095
401	2014	0.04	0.0568869	0.0511522	24.5087	0.578374	3.04452	0.694987	-0.0062986	75.3	-0.002928
401	2015	0.05	0.0820038	0.0222205	24.4437	0.596001	3.09104	0.725468	-0.0520901	69.52	-0.290875
401	2016	0.05	0.0655888	0.0648816	24.4485	0.562319	3.13549	0.730765	-0.0005702	68.35	0.11045
401	2017	0.05	0.0512613	0.0658549	24.4377	0.572025	3.17805	0.725263	0.0031957	43.76	0.239523
401	2018	0.15	0.0219547	0.105343	24.8503	0.451912	3.21888	0.615594	0.0412887	48.47	1.0176
401	2019	0.21	0.0290734	0.135331	24.8298	0.537034	3.2581	0.525172	0.0807565	46.03	0.118594
402	2010	0	0.123679	-0.0458035	24.7154	0.0304665	2.70805	0.681675	0.0338505	34.56	0.301503
402	2011	0	0.171009	-0.0372635	24.813	0.0456664	2.77259	0.690309	0.0344538	38.21	0.188278
402	2012	0	0.181545	-0.027501	24.9722	0.0376595	2.83321	0.699479	0.0385054	38.78	0.78825
402	2013	0	0.157112	-0.0382007	25.0549	0.0342288	2.89037	0.678514	0.0462733	35.8	0.153692
402	2014	0	0.166963	-0.003667	25.1959	0.0327851	2.94444	0.693987	0.0355363	53.35	0.108302
402	2015	0	0.172058	-0.121515	25.3837	0.0273048	2.99573	0.72555	0.0214334	61.84	-0.293664
402	2016	0	0.247707	0.151423	25.4492	0.0233086	3.04452	0.724098	0.0249531	68.05	0.275481
402	2017	0	0.285968	-0.0579347	25.5533	0.0208512	3.09104	0.730814	0.032765	69.72	0.285444
402	2018	0	0.286993	-0.0607913	25.724	0.017276	3.13549	0.749551	0.0271836	70.39	-0.133467
402	2019	0	0.27261	0.0164226	25.8108	0.015441	3.17805	0.759361	0.0254377	74.45	0.184082
404	2010	0	0.0377592	0.0367072	22.002	0.218308	2.63906	0.752424	0.0214689	46.26	0.41812
404	2011	0	0.0316402	0.0374417	22.1623	0.184837	2.70805	0.776426	0.0170761	48.89	0.162645
404	2012	2.5	0.0302336	0.0591013	22.277	0.176268	2.77259	0.763796	0.0366212	41.63	0.043495
404	2013	3.12	0.0373068	0.0015001	22.5741	0.145463	2.83321	0.609224	0.0398532	57.59	0.197908
404	2014	3.03	0.0629609	0.122724	22.611	0.177803	2.89037	0.591573	0.0438438	41.72	0.043652
404	2015	3.45	0.196653	0.104088	22.665	0.191124	2.94444	0.574696	0.0475741	37.56	-0.020955
404	2016	3.17	0.141606	0.0241237	22.8154	0.167594	2.99573	0.598874	0.0488449	42.69	0.015888
404	2017	3.29	0.202806	-0.0162581	23.0237	0.138801	3.04452	0.602868	0.0212561	39.04	0.164969
404	2018	3.32	0.054292	0.0170742	23.0352	0.155907	3.09104	0.582463	0.0162261	42.88	0.098187
404	2019	3.31	0.081012	0.0763481	23.0504	0.150552	3.13549	0.584174	0.00975895	42.44	0.076132
411	2010	0	0.0586586	0.0369582	21.6259	0.0452794	2.89037	0.81415	0.0354609	60.57	0.307485
411	2011	0	0.0339828	-0.0219207	22.0259	0.0518519	2.94444	0.750787	0.104333	59.41	0.284428
411	2012	0	0.02451	0.0168939	22.1367	0.0473795	2.99573	0.745088	0.0349612	62.02	0.242026
411	2013	0	0.0173379	0.0157831	22.2914	0.0458557	3.04452	0.740446	0.0351795	64.38	0.168022
411	2014	0	0.0162774	0.0168964	22.3741	0.0538734	3.09104	0.737726	0.0246315	61.62	0.137801
411	2015	0	0.0131222	0.0154019	22.5356	0.0433013	3.13549	0.752556	0.025127	61.56	0.098952
411	2016	0	0.0103397	0.0202556	22.6673	0.068068	3.17805	0.757153	0.0274617	62.07	0.115792
411	2017	0.01	0.0083412	0.0174448	22.9297	0.0613074	3.21888	0.790254	0.021077	69.17	0.095612
411	2018	0.01	0.0081029	0.0184947	22.9197	0.0592744	3.2581	0.768319	0.0248946	69.41	0.08382
411	2019	0.01	0.0212792	0.0204803	23.1	0.0516418	3.29584	0.72408	0.0313546	70.08	0.200505
417	2010	0	0.0212267	0.189261	22.2214	0.217885	2.89037	0.630959	0.0820679	56.63	0.199865
417	2011	0	0.0110105	0.133726	22.5432	0.151449	2.94444	0.565579	0.0946992	51.19	0.210966
417	2012	0	0.0208437	0.0998631	22.62	0.167664	2.99573	0.539711	0.0689004	48.7	0.064787
417	2013	0	0.0318366	0.049935	22.7405	0.135621	3.04452	0.540901	0.0630869	47.5	0.088354
417	2014	0	0.0575213	0.0566303	22.7964	0.137951	3.09104	0.532677	0.0561208	48.33	0.006273
417	2015	0	0.103946	0.0352456	22.8389	0.159966	3.13549	0.530825	0.0400878	54.32	-0.020798
417	2016	0	0.125373	0.0712094	22.9452	0.151084	3.17805	0.551745	0.0392362	56.2	-0.002963
417	2017	0	0.136091	0.0628075	23.0354	0.168826	3.21888	0.572341	0.0293097	59.38	0.067182
417	2018	0	0.148721	0.0659034	23.0757	0.205638	3.2581	0.575794	0.029851	60.13	0.028107
417	2019	0	0.120372	-0.0363682	23.1047	0.197775	3.29584	0.562743	0.0228386	56.9	0.021215
421	2010	0	0.0853735	0.150328	21.8146	0.298652	2.94444	0.636461	0.0139367	43.16	0.113433
421	2011	0	0.0564976	0.0540712	21.7961	0.288483	2.99573	0.621109	0.0336805	43.06	-0.119153
421	2012	0	0.0770674	0.142942	21.6751	0.24229	3.04452	0.54628	0.0425327	43.16	0.145967
421	2013	0	0.101926	0.0790737	21.6041	0.241028	3.09104	0.47894	0.0402154	43.2	-0.053212
421	2014	0	0.206289	0.126482	21.5601	0.201609	3.13549	0.387614	0.0727744	43.67	-0.056509
421	2015	0	0.0907052	-0.0154273	22.6228	0.403231	3.17805	0.474536	0.0539398	62.58	1.53506
421	2016	0	0.0781517	-0.0194627	22.6752	0.38694	3.21888	0.491874	0.0410416	62	-0.024196
421	2017	0	0.0694692	0.28606	23.1139	0.268151	3.2581	0.686656	0.0228272	60.94	-0.071596
421	2018	0.07	0.0642664	0.0821923	23.1599	0.276263	3.29584	0.697497	0.0210789	58.98	-0.028096
421	2019	0.1	0.0875324	-0.074743	23.219	0.269985	3.3322	0.705187	0.015037	59.81	0.024456
423	2010	0	0.118794	0.176714	22.0036	0.111068	2.89037	0.2169	0.165138	37.42	0.185021
423	2011	0	0.0442532	0.16793	22.1646	0.111467	2.94444	0.177752	0.205913	33.01	0.11976
423	2012	3.74	0.143664	0.161115	22.3958	0.0980983	2.99573	0.190484	0.197828	32.93	0.107736
423	2013	3.07	0.152516	0.147012	22.5116	0.107246	3.04452	0.149746	0.203975	33.91	0.314204
423	2014	3.13	0.134951	0.0880848	22.7328	0.177763	3.09104	0.192	0.183953	33.6	-0.001816
423	2015	2.86	0.26884	0.113557	22.8761	0.15834	3.13549	0.177256	0.190244	34.77	0.359354
423	2016	2.66	0.245957	0.0627739	23.0208	0.142511	3.17805	0.157136	0.186454	38.68	0.159179
423	2017	3.06	0.252063	0.141999	23.239	0.138142	3.21888	0.202369	0.165158	45.82	0.167039
423	2018	3.32	0.221646	0.0727507	23.353	0.125022	3.2581	0.183198	0.150441	50.46	-0.004615
423	2019	6.96	0.0839775	-0.0961065	23.1789	0.185031	3.29584	0.139923	-0.0382184	50.06	-0.596825
425	2010	0	0.0002825	0.0191822	23.9341	0.0967203	2.89037	0.513903	0.117672	73.02	0.218117
425	2011	0	0.0002198	-0.0584716	24.2704	0.0740078	2.94444	0.563431	0.0973279	65.63	0.307654
425	2012	4.12	0.0046446	-0.0765758	24.5379	0.129326	2.99573	0.613681	0.0543615	63.55	-0.025435
425	2013	3.74	0.0042906	-0.0078022	24.6171	0.12483	3.04452	0.598503	0.0315295	62.15	-0.159891
425	2014	3.24	0.0209357	0.0151005	24.612	0.167667	3.09104	0.581602	0.0083299	56.49	-0.136636
425	2015	3.4	0.0455063	0.0025228	24.4777	0.141137	3.13549	0.517557	-0.0014677	53.81	-0.285264
425	2016	4.11	0.0801966	0.0510571	24.5069	0.171612	3.17805	0.534267	0.0049251	54.42	0.014011
425	2017	5.51	0.0709466	0.0633596	24.6307	0.144508	3.21888	0.516661	0.0206703	52.44	0.724629
425	2018	4.54	0.0784776	0.0540199	24.8382	0.117207	3.2581	0.504644	0.0335617	57.92	0.524488
425	2019	4.15	0.0314957	0.0664443	25.0709	0.0982794	3.29584	0.564685	0.0471639	59.89	0.332493
426	2010	0	0.0555058	0.042045	21.2093	0.374208	2.83321	0.302007	-0.0316061	54.83	0.227057
426	2011	0	0.0243947	0.0320414	21.8678	0.19021	2.89037	0.486809	0.0591654	52.22	-0.039838
426	2012	0	0.0222812	0.0452536	21.9249	0.402724	2.94444	0.487297	0.0318293	53.13	1.31571
426	2013	0	0.0175612	0.0077888	22.172	0.355377	2.99573	0.358713	0.0117352	61.17	-0.06512
426	2014	0	0.0189193	-0.0494659	22.0926	0.357196	3.04452	0.299452	0.0401584	61.37	0.402081
426	2015	0	0.0182302	-0.0115078	22.1279	0.328913	3.09104	0.337222	-0.0070948	62.88	-0.284352
426	2016	0	0.0075903	0.0201152	23.0018	0.149466	3.13549	0.501488	0.009137	70.68	0.043384
426	2017	0	0.0079951	0.125053	22.9566	0.356468	3.17805	0.423948	0.0593223	65.72	1.43897
426	2018	0.13	0.0410929	0.128455	22.9131	0.32038	3.21888	0.427777	-0.0191012	65.86	0.155136
426	2019	0	0.0532776	0.0477492	22.95	0.314394	3.2581	0.420149	0.0110257	65.27	-0.641795
428	2010	0	0.0210657	0.0945249	22.2405	0.485148	2.70805	0.65925	0.0314698	52.24	0.081149
428	2011	0	0.0114438	0.0906542	22.4311	0.453423	2.77259	0.68591	0.0241975	50.55	0.139307
428	2012	0	0.0015521	0.0599407	22.6272	0.503093	2.83321	0.731865	0.0173457	50.71	0.051183
428	2013	0	0.0012961	0.0266352	22.8077	0.407607	2.89037	0.76369	0.0138465	50.38	0.082586
428	2014	0	0.0012323	0.0125288	22.9458	0.400547	2.94444	0.80305	-0.0103963	49.5	-0.149701
428	2015	0	0.0013228	0.0192446	22.977	0.360364	2.99573	0.642123	-0.0036743	68.74	-0.211163
428	2016	0	0.0052545	0.011545	22.9103	0.416694	3.04452	0.666576	-0.0491429	72.43	-0.159735
428	2017	0	0.0678056	0.0206686	22.9235	0.384458	3.09104	0.676985	-0.0078311	64.45	0.059095
428	2018	0	0.0993729	0.019057	22.6969	0.457172	3.13549	0.658974	-0.0970325	65.48	-0.098735
428	2019	0	0.0839874	0.0595664	22.6054	0.454975	3.17805	0.626011	0.00031271	64.79	0.159084
429	2010	0	0.342591	0.0560771	23.0772	0.359358	2.89037	0.544009	0.041641	45.86	0.069739
429	2011	0	0.313977	0.0525577	23.1916	0.344287	2.94444	0.597053	0.0189684	46.64	0.075655
429	2012	0	0.289257	0.0472213	23.3	0.624877	2.99573	0.611355	0.0152941	47.71	0.025671
429	2013	0	0.306329	0.0596678	23.2644	0.606322	3.04452	0.601973	0.0078814	48.12	0.200584
429	2014	0	0.372146	0.0772958	23.2501	0.573522	3.09104	0.530826	0.028677	48.53	0.096082
429	2015	0	0.366293	0.0823433	23.2171	0.54437	3.13549	0.493845	0.0445524	49.12	0.062158
429	2016	0.22	0.245292	0.119724	23.5004	0.577748	3.17805	0.449772	0.0729421	68.46	0.827921
429	2017	0.32	0.290583	0.132842	23.528	0.514753	3.21888	0.427832	0.103504	68.81	0.093452
429	2018	0.04	0.295658	0.117575	23.5142	0.466378	3.2581	0.383508	0.116799	69.15	0.041967
429	2019	0	0.184394	0.112509	23.5954	0.505003	3.29584	0.420036	0.0820154	70.36	-0.049945
488	2010	0	0.0026197	0.0242417	24.2808	0.367258	2.89037	0.564953	0.0371085	41.36	0.155764
488	2011	0	0.0021999	-0.009587	24.5438	0.498367	2.94444	0.671543	0.012902	40.82	0.031643
488	2012	1.49	0.0079205	0.0410026	24.5887	0.413854	2.99573	0.699418	0.0009782	40.71	0.113492
488	2013	1.86	0.0028398	0.0236232	24.5845	0.445724	3.04452	0.691966	0.0145271	43.43	0.031739
488	2014	2.46	0.0022319	0.0173419	24.7632	0.435478	3.09104	0.747491	0.0079777	38.01	-0.063133
488	2015	3.21	0.0025075	-0.124694	25.0795	0.31002	3.13549	0.778623	0.0125437	41.41	0.057114
488	2016	3.21	0.0246278	0.0261656	25.1335	0.350142	3.17805	0.725773	0.0245804	42.83	0.117581
488	2017	3.41	0.0733576	0.000225	25.3832	0.267242	3.21888	0.713381	0.0355878	44.99	0.306002
488	2018	3.22	0.0506051	0.133877	25.3803	0.265043	3.2581	0.754349	0.0243522	45.57	-0.020246
488	2019	3.26	0.0886974	0.124876	25.3078	0.351575	3.29584	0.731114	0.0178983	45.34	0.052628
501	2010	0	0.0246006	0.217679	22.7325	0.245274	3.09104	0.751975	0.0506752	58.52	0.327485
501	2011	0	0.0169093	0.190094	22.9949	0.393327	3.13549	0.769567	0.0459389	60.71	0.208485
501	2012	0	0.0482223	0.196137	23.1247	0.338148	3.17805	0.760921	0.0471603	66.13	0.170228
501	2013	0	0.0449763	0.146043	23.2597	0.374788	3.21888	0.752536	0.0479804	64.99	0.130225
501	2014	0	0.0323396	0.066141	23.4738	0.465519	3.2581	0.759467	0.040972	63.78	0.018928
501	2015	0	0.0303397	0.0480719	23.5998	0.414394	3.29584	0.767475	0.0451054	56.67	0.021142
501	2016	0	0.0308018	0.0835836	23.6019	0.400641	3.33221	0.659722	0.0558192	57.91	0.009472
501	2017	0	0.0288705	0.0143452	23.6147	0.377084	3.3673	0.601672	0.0688871	58.35	0.024447
501	2018	0	0.0223784	0.109487	23.8538	0.291296	3.4012	0.639567	0.0458759	57.62	-0.022985
501	2019	0	0.00315946	0.0600944	23.8843	0.273988	3.43399	0.596956	0.0519176	53.93	0.002854
503	2010	0	0.21409	-0.0067225	21.1646	0.0570691	3.17805	0.166907	0.0069618	28.29	-0.274246
503	2011	0	0.265254	0.0509817	21.0737	0.0581803	3.21888	0.111885	0.0133893	30.36	-0.176553
503	2012	19.03	0.198035	0.0445524	21.1143	0.0576522	3.2581	0.128211	0.0151509	34.08	0.184749
503	2013	17.46	0.176569	0.111752	21.0796	0.0633403	3.29584	0.109044	0.0086359	33.9	0.067223
503	2014	16	0.148494	-0.0172886	21.0844	0.0739025	3.33221	0.0743834	0.0134762	35.25	-0.052622
503	2015	36.03	0.152939	0.0090503	21.1165	0.0476669	3.3673	0.0687405	0.0065081	34.84	-0.006377
503	2016	46.72	0.158513	0.0153742	21.1236	0.031514	3.4012	0.0530016	0.0087802	35.5	0.118693
503	2017	57.49	0.215818	-0.166725	21.0938	0.027031	3.43399	0.0384133	-0.0002069	32.06	-0.151451
503	2018	30.89	0.237065	-0.0181053	20.9704	0.0258278	3.46574	0.048998	-0.14739	32.69	-0.481069
503	2019	25.03	0.181044	0.0506004	20.9896	0.00949236	3.49651	0.0595511	0.0118703	30.38	0.360628
506	2010	0	0.0833196	0.0502554	22.4279	0.0098378	3.13549	0.822343	0.0514666	69.42	0.187976
506	2011	0	0.0804175	-0.118666	22.5143	0.0199168	3.17805	0.786778	0.0371588	69.57	0.109026
506	2012	0	0.120634	0.0409845	22.3618	0.0133833	3.21888	0.692001	0.0598738	69.13	-0.193252
506	2013	0	0.0428704	-0.0101046	21.9424	0.0858964	3.2581	0.450567	0.0518	60.78	-0.152642
506	2014	0	0.0380613	-0.0565078	21.8768	0.100979	3.29584	0.515011	-0.0883629	49.78	-0.606308
506	2015	0	0.0333353	-0.0312831	21.8989	0.113545	3.33221	0.524292	0.0017924	51.79	2.88578
506	2016	0	0.0567585	-0.0838218	21.8954	0.139107	3.3673	0.511496	0.0030614	52.33	-0.414817
506	2017	0	0.0691495	0.043465	21.6583	0.222216	3.4012	0.57663	-0.18663	53.57	-0.05301
506	2018	0	0.0996268	0.113766	21.6526	0.223739	3.43399	0.559943	0.0117874	42.7	-0.354477
506	2019	0	0.278414	0.0556485	21.6872	0.20376	3.46574	0.582766	-0.012259	44.43	0.038126
507	2010	0	0.52518	0.0194042	21.3206	0.0416619	3.21888	0.218068	0.115568	35.89	-0.096262
507	2011	0	0.39058	0.0709853	21.9517	0.238564	3.2581	0.476831	0.0862749	31.89	0.223186
507	2012	0	0.504599	0.0002693	21.9869	0.263375	3.29584	0.437499	0.0429208	31.54	0.44102
507	2013	0	0.492601	0.0032665	22.0922	0.226304	3.33221	0.354787	0.023178	30.84	0.973029
507	2014	0	0.340025	0.0381838	22.4023	0.329689	3.3673	0.50672	0.003158	30.1	0.656754
507	2015	0	0.337634	0.0377288	22.4234	0.395245	3.4012	0.488875	0.014714	30.43	-0.054406
507	2016	0	0.334452	0.0488306	22.4674	0.442987	3.43399	0.490038	0.0210143	31.75	-0.109526
507	2017	0	0.325009	0.061915	22.5008	0.428343	3.46574	0.477613	0.0280416	31.61	0.033041
507	2018	0.11	0.285704	0.0553634	22.6459	0.383192	3.49651	0.522906	0.0282229	31.68	0.405413
507	2019	0.42	0.0912303	0.033013	22.948	0.318891	3.52636	0.38872	0.0267064	42.67	0.270311
513	2010	0	0.0312287	0.172938	22.0213	0.219537	3.2581	0.279313	0.123564	60.7	0.050416
513	2011	0	0.0373917	0.15386	22.2499	0.23693	3.29584	0.345714	0.0842507	60.83	0.159971
513	2012	5.11	0.0338839	0.10543	22.452	0.200095	3.33221	0.435524	0.0843528	63.51	0.246801
513	2013	5.05	0.022105	0.0670098	22.6052	0.301083	3.3673	0.451033	0.0798029	62.46	0.171206
513	2014	5.23	0.0254153	0.0982381	22.7115	0.403085	3.4012	0.440964	0.0758116	76.65	0.200394
513	2015	5.67	0.0315839	0.11486	22.8123	0.411482	3.43399	0.404534	0.081654	71.89	0.194127
513	2016	6.2	0.046957	0.121491	23.0774	0.317304	3.46574	0.325153	0.0788199	71.23	0.155767
513	2017	6.75	0.0189213	0.0827706	23.4894	0.208911	3.49651	0.293382	0.282286	68.09	0.114901
513	2018	7.76	0.0120531	0.0726958	23.5819	0.184522	3.52636	0.326166	0.0677692	67.7	0.038646
513	2019	8.82	0.0104966	0.0983043	23.6123	0.175791	3.55535	0.317149	0.0813051	70.65	0.059142
514	2010	0	0.0226846	-0.0305642	22.2505	0.201994	2.94444	0.467012	0.0355926	68.72	0.7225
514	2011	0	0.0680474	-0.13331	22.3822	0.169843	2.99573	0.456428	0.0427461	69.02	0.151264
514	2012	0	0.0436907	-0.0775968	22.6352	0.181456	3.04452	0.551443	0.0043701	68.3	-0.324502
514	2013	0	0.047368	0.0286398	22.759	0.208279	3.09104	0.589755	0.0119295	65.19	0.518589
514	2014	0	0.0452055	-0.0261992	22.776	0.200769	3.13549	0.565628	0.0138379	65.2	1.10787
514	2015	0	0.0453155	0.0063412	22.7191	0.210643	3.17805	0.547649	-0.013679	66.72	-0.406762
514	2016	0	0.0505944	0.0330084	22.6076	0.114431	3.21888	0.489082	0.0117555	67.38	-0.409003
514	2017	0	0.0690573	0.0955586	22.5649	0.114919	3.2581	0.451933	0.0156158	64.76	0.524779
514	2018	0	0.0657457	0.080573	22.6059	0.106195	3.29584	0.472779	0.0066204	66.12	-0.481157
514	2019	0	0.0735629	0.0249626	22.5953	0.103361	3.3322	0.425527	0.0417962	65.45	0.602988
516	2010	0	0.0401504	0.105635	21.719	0.363521	2.70805	0.605198	0.0562448	38.24	0.090801
516	2011	0	0.0912793	0.148882	21.8691	0.546945	2.77259	0.644467	0.0404606	42.18	0.338022
516	2012	0	0.0837864	0.133511	22.0135	0.456139	2.83321	0.671566	0.0305091	38.87	0.007257
516	2013	0	0.0836221	0.0907799	22.0074	0.436778	2.89037	0.644833	0.0336481	37.61	0.047913
516	2014	0	0.0726457	0.0870625	21.9798	0.42907	2.94444	0.545332	0.0996971	39.47	0.089092
516	2015	0	0.122896	0.0516106	22.3935	0.282659	2.99573	0.373586	0.0453564	35.58	0.004383
516	2016	0	0.0868257	0.079072	22.438	0.268175	3.04452	0.370194	0.0362346	33.7	0.007772
516	2017	0	0.0789198	0.0662419	22.4867	0.242847	3.09104	0.377534	0.0337381	34.03	0.032773
516	2018	0	0.233936	-0.105677	22.712	0.0859173	3.13549	0.209426	0.307032	34.05	-0.497636
516	2019	0	0.0380694	-0.00342176	23.029	0.452186	3.17805	0.501937	-0.0411269	34.97	-0.514083
517	2010	0	0.0028328	-0.277823	22.6946	0.0011373	3.09104	0.734616	0.0343378	86.37	-0.37238
517	2011	0	0.0024291	-0.0513807	23.0579	0.0009384	3.13549	0.776253	0.0391979	86.76	0.30199
517	2012	0	0.0230867	0.268394	23.0962	0.0009686	3.17805	0.73887	0.0395452	86.68	0.263393
517	2013	0	0.0742996	0.1685	22.8305	0.0010851	3.21888	0.604261	0.0551232	86.36	1.25765
517	2014	0	0.0984136	-0.106587	22.5155	0.0012005	3.2581	0.387116	0.0515165	87.08	-0.254577
517	2015	0	0.27775	0.0832303	22.7945	0.0007029	3.29584	0.543365	0.0130145	84.17	-0.675024
517	2016	0	0.180876	0.016345	23.1308	0.0004552	3.33221	0.668969	0.0134095	83.92	0.536415
517	2017	0	0.0983463	-0.0198387	23.3031	0.0005021	3.3673	0.678841	0.0410411	84.08	1.46823
517	2018	0	0.0535989	-0.111687	23.9144	0.0004191	3.4012	0.803889	0.0225428	83.83	-0.06952
517	2019	0	0.0424142	0.0116911	24.4125	0.0006041	3.43399	0.831331	0.0438842	84.04	0.679175
519	2010	0	0.165698	-0.0305658	19.9901	0.317957	2.56495	0.245625	0.0236328	41.45	0.196263
519	2011	0	0.160366	-0.039842	19.9727	0.284809	2.63906	0.256212	-0.0238973	38.86	0.000716
519	2012	0.94	0.159867	0.0108831	19.9772	0.275429	2.70805	0.252177	0.0073727	37.26	-0.132289
519	2013	3.9	0.0154473	-0.0252813	22.3163	0.302945	2.77259	0.266653	0.0771673	66.69	5.88731
519	2014	4.2	0.0039987	-0.0040473	24.6168	0.0331902	2.83321	0.0187715	0.0080628	64.26	-0.021418
519	2015	5.66	0.0028498	-0.027406	22.3634	0.349322	2.89037	0.192024	0.0437888	61.59	-0.248665
519	2016	4.76	0.0071555	0.0153208	23.0516	0.247496	2.94444	0.282296	0.0151379	56.24	1.48504
519	2017	4.18	0.0058956	0.0551965	22.9983	0.250214	2.99573	0.226262	0.0123609	58.28	0.256374
519	2018	4.98	0.0452683	0.143806	23.0672	0.213153	3.04452	0.245685	0.0333569	58.28	0.037321
519	2019	5.5	0.00602261	0.0828303	23.1222	0.200391	3.09104	0.256386	0.0231781	55.76	0.074298
521	2010	0	0.0050649	0.0525659	22.6856	0.121587	2.94444	0.614091	0.0458808	47.85	0.300892
521	2011	0	0.007133	-0.0546104	22.7518	0.123105	2.99573	0.624569	0.0117114	48.48	0.094435
521	2012	0	0.0065508	0.0532027	22.7884	0.157731	3.04452	0.621935	0.0204381	43.56	0.033638
521	2013	0	0.0053034	0.0632459	22.8659	0.133622	3.09104	0.623602	0.0324021	43.23	0.132381
521	2014	0	0.003841	0.0183664	22.9215	0.135838	3.13549	0.61834	0.0311252	41.92	0.021432
521	2015	6.02	0.0669035	0.0233248	22.9278	0.134657	3.17805	0.622796	0.0023406	35.68	-0.032419
521	2016	5.43	0.120873	0.0787836	23.2496	0.0962692	3.21888	0.586963	0.0176029	39.65	0.202661
521	2017	4.53	0.0483315	-0.034552	23.4934	0.0901811	3.2581	0.676899	0.0022613	40.05	0.34093
521	2018	4.7	0.0818009	-0.0141732	23.4681	0.111424	3.29584	0.66999	0.0022411	36.9	0.041241
521	2019	4.73	0.0135634	0.090479	23.3767	0.153537	3.3322	0.640058	0.00306376	36.77	-0.053568
523	2010	0	0.0943208	0.0606696	20.6529	0.154975	3.49651	0.489093	0.0153992	52.175	0.331772
523	2011	0	0.0567319	-0.0580638	21.1407	0.0935303	3.52636	0.345721	0.0120303	60.51	0.587855
523	2012	2.98	0.0303217	-0.0152208	21.3333	0.0714346	3.55535	0.449016	0.0109874	44.3	0.575136
523	2013	3.45	0.103886	0.0498206	21.6379	0.197827	3.58352	0.58191	0.0131431	41.89	0.268269
523	2014	0	0.0856387	-0.0151407	21.8257	0.151932	3.61092	0.642641	0.0132714	43.35	0.323422
523	2015	2.59	0.0732343	-0.0116355	21.9845	0.126531	3.63759	0.68796	0.0084053	47.13	0.399643
523	2016	2.29	0.0598318	-0.166748	22.1513	0.111213	3.66356	0.571952	0.00935	53.91	0.300994
523	2017	3	0.0505764	-0.0331874	22.2945	0.0909443	3.68888	0.617673	0.0070231	53.63	0.199196
523	2018	2.4	0.0395827	-0.0673341	22.6784	0.0587614	3.71357	0.732109	0.0046829	50.89	0.013821
523	2019	2.62	0.00716049	-0.0626162	22.9085	0.0660529	3.73767	0.785858	0.0070139	49.7	0.03535
524	2010	0	0.167564	0.0666416	20.4182	0.607347	2.89037	0.180748	0.0091894	54.47	0.213248
524	2011	0	0.111551	0.113748	20.3897	0.588201	2.94444	0.173978	0.0285824	54.71	0.158814
524	2012	0	0.0835068	0.120835	20.4234	0.537214	2.99573	0.177834	0.0418025	54.55	0.058999
524	2013	0	0.249862	0.0718383	20.4504	0.499255	3.04452	0.160154	0.0452182	55.98	-0.036832
524	2014	0	0.294679	0.0634364	20.4761	0.458928	3.09104	0.29115	0.0465637	59.58	-0.046958
524	2015	0	0.195382	0.0647634	20.553	0.404239	3.13549	0.269534	0.0465143	61.57	0.013301
524	2016	0	0.379219	0.0496956	20.5642	0.377834	3.17805	0.269299	0.0358936	58.62	-0.009948
524	2017	0.0045	0.262726	0.114941	22.2135	0.128127	3.21888	0.419242	0.0417271	82	20.1113
524	2018	0.16	0.0172371	0.0539023	22.2457	0.119049	3.2581	0.432239	0.0475596	83.32	0.107297
524	2019	0.25	0.0235362	0.0659128	22.2854	0.123239	3.29584	0.425437	0.0605481	81.32	0.126342
525	2010	0	0.0119394	-0.0212265	22.0302	0.231236	2.94444	0.802555	-0.0025864	43.58	0.073306
525	2011	0	0.0080011	0.0143571	22.7584	0.252183	2.99573	0.620172	0.0095967	71.67	0.519975
525	2012	1.45	0.0071197	0.031953	22.9333	0.192874	3.04452	0.650526	0.0327391	68.18	0.239407
525	2013	1.16	0.0059169	0.0994346	23.0561	0.245084	3.09104	0.655206	0.036066	65.62	0.009192
525	2014	1.42	0.005431	0.0729246	23.093	0.27768	3.13549	0.631668	0.0379103	65.75	-0.059219
525	2015	1.57	0.0039044	0.0298738	22.8306	0.38834	3.17805	0.519008	0.0160614	69.59	-0.331146
525	2016	2.04	0.0274251	0.0253279	23.0755	0.293575	3.21888	0.541315	0.0120837	74.66	-0.223645
525	2017	3.12	0.0418736	0.042835	23.2433	0.336146	3.2581	0.642512	0.0581425	70.63	0.433729
525	2018	2.83	0.022722	0.0282467	23.3162	0.292371	3.29584	0.644884	0.0476604	70.86	0.164918
525	2019	2.34	0.0202069	0.106112	23.348	0.260711	3.3322	0.667243	-0.0244059	62.02	-0.218984
528	2010	4	0.0085736	0.0369208	23.6461	0.095163	2.89037	0.544765	0.0832927	51.98	0.509004
528	2011	4.02	0.0118841	-0.0887755	23.8479	0.0957578	2.94444	0.589365	0.0582838	47.36	0.163486
528	2012	4.1	0.0197969	0.0255697	23.8405	0.116102	2.99573	0.586932	0.0123454	46.18	-0.293575
528	2013	4.03	0.0204012	0.0488481	23.8224	0.138792	3.04452	0.577607	0.0149594	41.97	-0.003561
528	2014	4.05	0.0198202	0.0266535	23.7583	0.12417	3.09104	0.561288	0.0092856	40.66	-0.182069
528	2015	3.98	0.0216111	0.0071326	23.738	0.119097	3.13549	0.563075	0.0010187	45.38	-0.35339
528	2016	4.14	0.0256377	0.0669539	23.7478	0.119838	3.17805	0.570183	0.002311	46.76	0.052522
528	2017	3.39	0.0261621	0.0439838	23.7986	0.114266	3.21888	0.579048	0.014879	44.41	0.607934
528	2018	3.09	0.030471	0.0241831	23.9895	0.104009	3.2581	0.614775	0.0320833	45.87	0.605513
528	2019	3.51	0.025635	0.0622062	24.1198	0.0964551	3.29584	0.637307	0.0359598	45.1	0.060407
529	2010	0	0.0223492	0.05748	20.7162	0.175218	2.94444	0.27863	0.0607712	57.96	0.136762
529	2011	0	0.0219543	0.107419	20.8252	0.168578	2.99573	0.291967	0.0633201	58.73	0.122265
529	2012	0	0.0188428	0.0460994	20.9102	0.158063	3.04452	0.298454	0.0511985	60.14	0.13084
529	2013	0	0.064666	0.026629	20.9891	0.149313	3.09104	0.293831	0.061533	59.04	0.176151
529	2014	0	0.0590579	0.100622	21.1105	0.122239	3.13549	0.270361	0.104208	59.7	0.016476
529	2015	0	0.0607057	0.0367839	21.0955	0.119302	3.17805	0.208073	0.0512723	58.68	0.027174
529	2016	0	0.291681	0.117378	21.1858	0.111106	3.21888	0.214726	0.0677645	59.88	0.072822
529	2017	0	0.0245818	0.142214	21.4377	0.0830091	3.2581	0.291799	0.0763017	58.88	0.115302
529	2018	0	0.019694	0.0603483	21.4692	0.082525	3.29584	0.256164	0.0907659	59.19	0.083639
529	2019	0	0.123267	0.0580503	21.6662	0.0643107	3.3322	0.301763	0.111579	58.8	0.20832
530	2010	0	0.347123	0.0590291	21.7922	0.123138	2.89037	0.375602	0.0376292	43.04	0.072415
530	2011	0	0.29382	0.0551349	21.8396	0.113188	2.94444	0.395404	0.0306061	46.61	0.245884
530	2012	5.21	0.327848	-0.0227636	21.8007	0.137878	2.99573	0.349769	0.0429133	35.41	-0.18316
530	2013	5.12	0.345618	0.0025714	21.8109	0.133203	3.04452	0.322938	0.0535695	41.41	0.00902
530	2014	5.16	0.364044	0.0093309	21.8397	0.135659	3.09104	0.324261	0.037499	37.4	-0.071623
530	2015	5.03	0.484552	-0.0123866	22.13	0.110204	3.13549	0.335244	0.0321409	40.45	0.127517
530	2016	4.83	0.378182	-0.0015464	22.3294	0.102222	3.17805	0.334328	0.0365064	39.32	0.106985
530	2017	4.51	0.403195	-0.0368754	22.4495	0.158529	3.21888	0.378105	0.0364003	35.36	0.168708
530	2018	3.85	0.377535	-0.0214892	22.4403	0.171202	3.2581	0.378905	0.0201172	32.17	-0.054647
530	2019	3.51	0.31823	0.00229754	22.4326	0.17961	3.29584	0.374875	0.0155868	32.69	-0.068265
531	2010	0	0.1243	0.0392127	22.5704	0.576269	2.94444	0.618082	0.0427964	59.22	0.043451
531	2011	0	0.129565	0.113798	22.5941	0.541507	2.99573	0.657995	0.0162385	66.53	0.105995
531	2012	0	0.156335	0.21369	22.7897	0.426678	3.04452	0.6875	0.037314	67.7	-0.057192
531	2013	0	0.185017	0.166787	22.8501	0.38177	3.09104	0.67673	0.0444394	67.75	0.043476
531	2014	0	0.231451	0.0660984	22.7373	0.412337	3.13549	0.535875	0.105837	71.68	0.339516
531	2015	0	0.364575	0.0309286	22.8482	0.359964	3.17805	0.52846	0.0585657	63.29	-0.493467
531	2016	0	0.335036	0.0919336	22.941	0.353545	3.21888	0.533676	0.0639391	66.87	0.183941
531	2017	0	0.38043	0.054469	22.9423	0.329862	3.2581	0.541766	0.0220027	65.82	0.125222
531	2018	0	0.313051	0.041046	23.0558	0.272426	3.29584	0.588476	0.009943	66.23	0.05178
531	2019	0.93	0.226906	0.0651354	23.1767	0.257365	3.3322	0.602805	0.0373255	65.81	0.035156
532	2010	0	0.456006	0.0185496	20.9358	0.178887	2.94444	0.205617	0.0192851	26.44	0.275855
532	2011	0	0.295567	0.0056974	20.7404	0.221806	2.99573	0.18351	0.0392581	33.35	-0.163963
532	2012	4.51	0.381432	0.0326598	20.6897	0.210402	3.04452	0.137633	0.062954	39.49	-0.051376
532	2013	4.82	0.368336	0.0338104	20.8039	0.176064	3.09104	0.187312	0.0690315	59.03	0.077926
532	2014	3.96	0.237045	0.0256778	20.8213	0.15728	3.13549	0.213197	0.041698	56.42	-0.210485
532	2015	4.15	0.321477	0.0151048	20.9252	0.0563424	3.17805	0.36587	0.0444565	53.42	0.228968
532	2016	4.5	0.583911	0.0459579	21.3944	0.0325713	3.21888	0.582156	0.0276683	51.95	0.460573
532	2017	3.9	0.596461	0.054004	21.572	0.0259785	3.2581	0.628915	0.027716	50.9	0.545473
532	2018	2.84	0.587997	0.0394961	21.6715	0.030216	3.29584	0.6367	0.0250346	51.11	0.107033
532	2019	3.47	0.131283	0.0594266	21.6513	0.0397459	3.3322	0.599001	0.031329	51.04	-0.184461
533	2010	0	0.343097	-0.0034097	21.6029	0.0353443	2.94444	0.596963	0.0594817	46.15	0.028756
533	2011	0	0.38256	-0.0256959	21.5167	0.0356347	2.99573	0.537735	0.0318333	45.38	-0.285811
533	2012	2.85	0.427589	0.0089574	21.6058	0.0282838	3.04452	0.546238	0.0312849	45.71	-0.024012
533	2013	2.83	0.0966054	0.0115714	22.0667	0.0421992	3.09104	0.497427	0.0478865	45.14	0.170669
533	2014	2.96	0.0928781	-0.0047044	22.0859	0.0489872	3.13549	0.483665	0.041	44.16	0.686157
533	2015	2.97	0.17138	0.120728	22.1501	0.0376546	3.17805	0.49158	0.0412742	44.89	0.06003
533	2016	2.28	0.161807	0.0802869	21.9046	0.0712644	3.21888	0.367516	0.0803341	45.45	0.050384
533	2017	0.74	0.0374622	-0.0331572	22.1971	0.0525229	3.2581	0.500873	0.015261	54.17	0.905499
533	2018	0.62	0.0291838	-0.0156619	21.6356	0.0895635	3.29584	0.622565	-0.492713	46.09	0.156344
533	2019	4.26	0.00771566	0.0593356	21.5859	0.0879812	3.3322	0.630724	-0.00432705	46.3	-0.856299
534	2010	0	0.213979	0.0206371	20.9239	0.0189409	2.94444	0.46429	0.0318201	29.53	-0.438587
534	2011	0	0.201197	-0.0010346	21.01	0.0160734	2.99573	0.516649	0.0109992	26.28	-0.359338
534	2012	0	0.175019	0.0789549	21.814	0.0077741	3.04452	0.613467	0.044177	60.79	2.19559
534	2013	0	0.155994	0.179143	21.886	0.0963708	3.09104	0.595931	0.0473638	60.36	0.763064
534	2014	0	0.0256185	0.0964338	21.973	0.086234	3.13549	0.532798	0.0118312	62	-0.53077
534	2015	0	0.0551106	-0.002497	21.914	0.0307029	3.17805	0.495967	0.0114914	65.16	-0.066135
534	2016	7.9	0.044278	-0.0869811	21.5802	0.0513833	3.21888	0.403374	0.030363	63.69	-0.604157
534	2017	11.9	0.080646	0.027721	21.6029	0.0750894	3.2581	0.358626	0.0320324	67.14	0.310627
534	2018	23.06	0.117041	-0.0424808	21.6795	0.0755302	3.29584	0.409483	0.0163635	67.18	0.012897
534	2019	15.98	0.00413554	0.0753284	21.447	0.181988	3.3322	0.540409	0.0251986	62.54	1.12323
537	2010	0	0.0501082	-0.0089941	21.7222	0.0006519	3.21888	0.646478	0.0627557	32.42	0.503881
537	2011	0	0.0525162	0.122839	21.8134	0.0006317	3.2581	0.543696	0.14278	35.78	-0.029011
537	2012	0	0.0458533	0.234561	21.9123	0.0005328	3.29584	0.538782	0.131917	29.81	0.198518
537	2013	0	0.0554397	0.208599	22.1467	0.00038	3.33221	0.5022	0.132955	33.23	-0.164602
537	2014	0	0.0654766	-0.0973908	22.2949	0.0002827	3.3673	0.480995	0.0897346	26.2	-0.137333
537	2015	0	0.0382214	-0.327058	22.802	0.0003478	3.4012	0.657062	0.0303966	29.41	0.125046
537	2016	0	0.0140458	-0.362231	23.6333	0.0002151	3.43399	0.821369	0.029276	31.72	1.7242
537	2017	0	0.0345062	0.0969915	25.1393	0.0177237	3.46574	0.855773	0.026796	81.84	4.50333
537	2018	0	0.0348189	0.0785281	25.0534	0.0240024	3.49651	0.859335	0.0329458	82.98	0.250129
537	2019	0	0.0464383	-0.0255759	24.9705	0.0231346	3.52636	0.80533	0.0449421	82.24	-0.150431
538	2010	0	0.0052858	0.0566069	22.7557	0.030995	2.89037	0.421651	0.121359	71.38	0.404872
538	2011	0	0.0039428	-0.0492566	22.9305	0.11365	2.94444	0.38892	0.1332	70.34	0.122762
538	2012	0.69	0.0036039	0.0745453	23.0901	0.117366	2.99573	0.341024	0.148398	69.01	0.209904
538	2013	1.15	0.00539	0.0265231	23.279	0.0985774	3.04452	0.299057	0.180224	68.03	0.155476
538	2014	0.84	0.0370142	0.0971073	23.517	0.101104	3.09104	0.308801	0.152823	66.94	0.189669
538	2015	0.48	0.183084	0.11298	23.6829	0.085025	3.13549	0.298748	0.142843	72.52	0.10225
538	2016	0.4	0.158653	0.121398	23.9255	0.0724914	3.17805	0.355604	0.119207	72.38	0.08065
538	2017	0.35	0.257942	0.0417178	24.0448	0.0630041	3.21888	0.345081	0.113077	77.28	0.084958
538	2018	0.41	0.244312	0.0865706	24.137	0.0564657	3.2581	0.344172	0.108295	77.72	0.098443
538	2019	0.59	0.218278	0.0423848	24.6284	0.04045	3.29584	0.232755	0.0840358	80.98	0.110695
539	2010	0	0.168666	0.0183689	24.267	0.323943	2.70805	0.621799	0.0227883	58.72	0.033306
539	2011	0	0.157748	0.05139	24.3991	0.37656	2.77259	0.664351	0.0065632	59.17	0.156455
539	2012	0	0.095986	0.119494	24.9085	0.585145	2.83321	0.665573	0.0409931	74.63	1.01703
539	2013	0	0.108078	0.142963	24.9416	0.611378	2.89037	0.623187	0.0639479	73.98	0.045491
539	2014	0	0.110262	0.121485	24.9586	0.566902	2.94444	0.597825	0.0626585	74.272	-0.05787
539	2015	0	0.0979222	0.145195	24.9988	0.616382	2.99573	0.57978	0.0643791	76.61	-0.114394
539	2016	0	0.09533	0.123163	24.9814	0.591631	3.04452	0.584921	0.0181963	75.98	-0.118283
539	2017	0.1	0.0995369	0.0517697	24.986	0.577351	3.09104	0.581693	0.0160226	77.15	0.174712
539	2018	0.06	0.108711	0.0818214	25.0182	0.561268	3.13549	0.57019	0.012411	76.71	0.028702
539	2019	0.11	0.086229	0.109613	25.047	0.510861	3.17805	0.546989	0.023945	76.49	0.071206
540	2010	0	0.0117228	-0.0277155	23.2406	0.0063706	2.83321	0.848338	0.0456934	54.15	1.03492
540	2011	0	0.0072076	-0.0912136	23.6142	0.166446	2.89037	0.863577	0.0294091	53.38	0.000784
540	2012	0	0.0051787	-0.0599436	23.9775	0.113059	2.94444	0.89857	0.0169253	53.73	0.0672
540	2013	0	0.0117917	-0.0044518	24.3192	0.0786012	2.99573	0.899756	0.0296765	54.59	1.13161
540	2014	0	0.0122489	0.0368471	24.4936	0.0801232	3.04452	0.824051	0.0369238	58.66	0.5035
540	2015	0	0.0628293	-0.0017572	24.7379	0.0609143	3.09104	0.766098	0.0471901	53.84	0.350735
540	2016	0	0.206334	0.006265	24.9882	0.0456407	3.13549	0.781105	0.0414956	56.31	0.264814
540	2017	0	0.288603	-0.029503	25.4101	0.0295776	3.17805	0.824242	0.0197561	55.98	-0.188442
540	2018	0	0.258973	-0.004349	25.3478	0.0303735	3.21888	0.806701	0.0142066	56.29	-0.10515
540	2019	0	0.179797	0.0884594	25.5094	0.0296607	3.2581	0.826794	0.00960557	55.16	-0.110022
541	2010	0	0.184559	0.0673249	21.8638	0.218352	2.94444	0.101122	0.0866528	32.78	0.145713
541	2011	0	0.164612	0.0855249	21.8724	0.203793	2.99573	0.100524	0.0942066	31.04	0.155854
541	2012	3.2	0.172856	0.126845	21.9611	0.156352	3.04452	0.130811	0.116067	30.53	-0.026104
541	2013	3.18	0.165985	0.0606906	21.9393	0.140122	3.09104	0.132906	0.0747781	30.84	0.147494
541	2014	3.22	0.157082	0.0817937	22.0415	0.123978	3.13549	0.171864	0.0713639	31.01	0.214495
541	2015	3.23	0.513337	0.0311369	22.523	0.0800947	3.17805	0.163774	0.0062306	41.98	-0.062563
541	2016	3.27	0.384769	0.0475362	22.5316	0.0731139	3.21888	0.179453	0.175939	43.77	0.170266
541	2017	3.37	0.361609	0.0380247	22.4595	0.0851897	3.2581	0.15437	0.131403	43.63	0.12884
541	2018	3.67	0.236245	0.110589	22.4439	0.0916413	3.29584	0.223124	0.0678488	43.48	0.000465
541	2019	4.17	0.175259	0.0822783	22.5438	0.101994	3.3322	0.205303	0.0491405	43.58	-0.122142
543	2010	0	0.160438	0.0296958	23.265	0.387586	2.89037	0.58094	0.0133824	65.03	0.137864
543	2011	0	0.11331	0.0129585	23.4158	0.538009	2.94444	0.667547	-0.0061491	64.56	0.36099
543	2012	0	0.125738	0.0858637	23.5704	0.660296	2.99573	0.670248	0.0218255	67.4	0.484349
543	2013	0	0.125036	0.151534	23.8066	0.670837	3.04452	0.543037	0.0869254	72.14	0.643932
543	2014	0	0.239038	0.15384	23.858	0.605349	3.09104	0.455475	0.0710279	57.48	0.023751
543	2015	0	0.247633	0.13983	23.8491	0.576413	3.13549	0.424879	0.086965	53.27	-0.121911
543	2016	0	0.295692	0.071645	24.0223	0.458883	3.17805	0.450682	0.0449783	52.76	-0.058796
543	2017	0	0.276681	0.0372704	24.0022	0.522546	3.21888	0.480776	0.0029868	52.5	0.14802
543	2018	0	0.201133	0.0473133	24.0871	0.608318	3.2581	0.501899	0.0221338	53.71	0.09904
543	2019	0	0.233625	0.081078	24.2167	0.502057	3.29584	0.4456	0.0321878	65.03	0.19944
544	2010	0	0.062837	0.138697	20.7203	0.140619	2.94444	0.410177	0.0739587	59.53	0.106035
544	2011	0	0.0456759	0.0290825	21.0393	0.199702	2.99573	0.508813	0.0595321	59.17	0.226295
544	2012	0	0.0440837	0.0549316	21.0811	0.24428	3.04452	0.456757	0.0707805	58.65	0.069389
544	2013	0	0.0338202	0.0452788	21.3398	0.244162	3.09104	0.544197	0.0323339	58.2	0.167136
544	2014	0	0.0272881	0.0728334	21.5544	0.284707	3.13549	0.606739	0.0296008	58.87	0.179267
544	2015	0	0.0259011	0.18147	21.6065	0.281883	3.17805	0.588091	0.0427879	61.79	-0.103758
544	2016	0	0.0100994	0.0383573	22.5483	0.46239	3.21888	0.152379	0.0480981	77.59	0.807481
544	2017	2.3	0.0094189	0.0524756	22.6344	0.435359	3.2581	0.175362	0.0478344	77.71	0.042194
544	2018	3.57	0.0257557	0.0309283	22.9301	0.331422	3.29584	0.330266	0.0457209	79.93	0.051944
544	2019	2.52	0.00015974	0.0707962	23.1105	0.280842	3.3322	0.40869	0.043923	79.77	0.693955
546	2010	0	0.117559	0.007781	20.0011	0.0035122	2.94444	0.678716	0.0037514	30.36	-0.752395
546	2011	0	0.127387	0.0687668	19.8656	0.0053507	2.99573	0.585151	0.0523829	29.58	1.21047
546	2012	0	0.133829	0.14961	19.8627	0.0371132	3.04452	0.573679	0.012788	29.46	-0.323762
546	2013	0	0.431337	-0.0696588	19.4857	0.103745	3.09104	0.301097	0.0715628	29.48	-0.246847
546	2014	0	0.0316721	0.0404629	22.1317	0.679839	3.13549	0.581223	0.059904	77.79	14.3528
546	2015	0	0.0400397	0.0638702	22.199	0.556152	3.17805	0.543304	0.0663553	69.4	0.358047
546	2016	0	0.0292893	-0.0047034	22.3564	0.552084	3.21888	0.544929	0.0640262	69.7	0.160219
546	2017	2.29	0.0110812	0.0367811	22.8015	0.419421	3.2581	0.516107	0.0503021	62.41	1.34435
546	2018	3.09	0.0063883	0.0642618	22.8533	0.433994	3.29584	0.493778	0.0529066	63.21	0.571742
546	2019	3.07	0.0007662	0.0701317	22.9371	0.438624	3.3322	0.464441	0.0632653	61.33	0.024728
547	2010	0	0.542437	0.0527261	21.3515	0.0683093	2.89037	0.280524	0.0275504	29.53	0.164389
547	2011	0	0.318667	0.0268392	21.5027	0.0408967	2.94444	0.244076	0.0615197	42.74	-0.085663
547	2012	0	0.420274	0.0027577	21.673	0.0339028	2.99573	0.318555	0.0567332	38.01	0.036216
547	2013	0	0.338542	-0.0396902	21.7661	0.0540092	3.04452	0.373312	0.0551833	36.72	0.265828
547	2014	0	0.219708	0.0380392	21.9711	0.0539223	3.09104	0.300708	0.0658132	37.64	0.596533
547	2015	15.04	0.0284561	0.0252633	22.638	0.0355842	3.13549	0.189144	0.031859	49.05	0.311624
547	2016	12.52	0.0362382	0.0254215	22.6614	0.0605953	3.17805	0.223353	0.0402521	48.55	0.818877
547	2017	11.88	0.0320865	0.0247648	22.7803	0.0806693	3.21888	0.257714	0.0408319	44.4	0.219774
547	2018	12.35	0.108634	0.020016	22.9563	0.0660034	3.2581	0.22516	0.0544276	41	0.411457
547	2019	13.94	0.119345	0.00357203	23.1084	0.0651545	3.29584	0.24599	0.0665272	36.82	0.148888
548	2010	0	0.0375697	0.0014677	21.5138	0.127796	2.89037	0.329299	0.0448129	32.75	0.504153
548	2011	0	0.0384316	0.0555067	21.4527	0.13664	2.94444	0.277067	0.0325751	32.12	-0.190458
548	2012	0	0.0359798	0.0326611	21.4933	0.121914	2.99573	0.292067	0.0187721	32.23	-0.142323
548	2013	0	0.0367436	0.0520211	21.3871	0.125713	3.04452	0.228587	0.0101084	35.69	-0.044031
548	2014	0	0.0330812	0.126838	21.3872	0.132832	3.09104	0.219023	0.0099878	36.39	-0.071085
548	2015	0	0.0259199	0.0382088	21.4452	0.113719	3.13549	0.273105	0.0036252	36.1	-0.110867
548	2016	0	0.0206876	0.0983831	21.5882	0.124982	3.17805	0.348942	0.0210584	38.04	0.156394
548	2017	0	0.213643	0.127313	21.4563	0.148263	3.21888	0.21483	0.0586532	36.28	3.5908
548	2018	0	0.203213	0.0305143	21.4804	0.131934	3.2581	0.231998	0.0144579	35.86	-0.692368
548	2019	0	0.183492	-0.0302411	21.5467	0.118086	3.29584	0.265587	0.0200604	36.41	-0.036384
551	2010	0	0.0677915	0.0474945	21.816	0.2803	2.89037	0.465396	0.0381596	47.07	0.305407
551	2011	0	0.0553372	0.0242258	21.875	0.246446	2.94444	0.478884	0.0267798	49.36	0.103705
551	2012	6.15	0.0547645	0.0351291	21.8964	0.268687	2.99573	0.488602	0.0121657	42.76	-0.189456
551	2013	5.12	0.0578324	0.06112	21.9541	0.282867	3.04452	0.497835	0.0271846	44.32	0.10819
551	2014	5.37	0.0638447	0.0274965	21.9117	0.290843	3.09104	0.463045	0.0239361	42.61	0.017709
551	2015	5.52	0.063024	0.044742	21.9227	0.269771	3.13549	0.482094	0.0187297	45.86	-0.054181
551	2016	5.17	0.126937	0.0500134	22.1123	0.207423	3.17805	0.486747	0.0267191	48.17	0.061407
551	2017	4.72	0.107128	0.0411584	22.1625	0.200286	3.21888	0.49669	0.0320081	48.268	0.135114
551	2018	4.58	0.0899525	0.0571308	22.2003	0.183803	3.2581	0.508004	0.0356227	49.768	0.151793
551	2019	4.59	0.0408602	0.0609259	22.2577	0.202765	3.29584	0.483675	0.0423579	52.718	0.084973
553	2010	0	0.0077941	0.0348522	21.4238	0.350914	2.94444	0.445368	0.0116977	24.19	-0.048672
553	2011	0	0.0060144	0.0765124	21.553	0.486021	2.99573	0.491651	0.0234691	23.26	0.210788
553	2012	0.38	0.0056324	0.097107	21.601	0.544017	3.04452	0.474181	0.0434119	22.96	0.233589
553	2013	0.31	0.0049139	0.295281	21.7196	0.488955	3.09104	0.428993	0.118149	39.82	0.312697
553	2014	0.25	0.0049476	0.238276	21.7997	0.425596	3.13549	0.315886	0.167428	34.58	0.017125
553	2015	0.34	0.0047663	0.0927327	21.8143	0.565636	3.17805	0.295535	0.0476798	35.27	-0.306992
553	2016	0.47	0.0044543	0.089908	21.8168	0.537499	3.21888	0.328263	-0.0249557	33.87	-0.14526
553	2017	1.51	0.0152595	0.0999242	24.4025	0.155034	3.2581	0.525974	0.0390236	84.12	11.8426
553	2018	1.73	0.015796	0.0467653	24.4801	0.154852	3.29584	0.479588	0.0561159	83.39	0.075381
553	2019	1.59	0.0144956	0.0186246	24.5363	0.15323	3.3322	0.506024	0.00611719	84	0.076054
554	2010	0	0.0188534	0.121225	20.6713	0.412197	2.89037	0.0814459	0.0075859	31.54	0.080857
554	2011	0	0.018621	0.0537155	20.654	0.407714	2.94444	0.0555584	0.0098673	34.19	0.239065
554	2012	0	0.0418046	0.131291	20.7205	0.337558	2.99573	0.0993638	0.0237663	30.58	-0.008323
554	2013	0	0.0354899	0.148612	20.843	0.340312	3.04452	0.190248	0.0111366	30.17	-0.00349
554	2014	0	0.0360258	-0.0131609	20.8137	0.375144	3.09104	0.160959	0.0058639	32.15	0.022744
554	2015	0	0.0359309	0.0422047	20.784	0.413705	3.13549	0.139825	0.0035831	30.04	-0.248407
554	2016	0	0.0300307	0.0636147	20.8058	0.427995	3.17805	0.154088	0.0042842	31.82	-0.058759
554	2017	0	0.0275642	0.139753	20.8767	0.423158	3.21888	0.209542	0.0024419	31.07	-0.017486
554	2018	0	0.0243084	0.0728412	20.9613	0.429564	3.2581	0.287816	0.0016184	32.8	0.131882
554	2019	0	0.0223888	0.0669446	20.9997	0.42672	3.29584	0.310079	0.00459732	30.55	-0.049693
558	2010	0	0.0091875	-0.077686	22.0477	0.0755203	3.13549	0.76416	0.0440567	71.6	0.625752
558	2011	0	0.0187752	-0.0951657	22.2541	0.0601131	3.17805	0.781555	0.0112261	74.73	-0.455358
558	2012	0	0.0124398	0.0523164	22.4945	0.0444434	3.21888	0.806471	0.0084783	69.56	0.183576
558	2013	0	0.0330412	0.120552	22.5581	0.0405531	3.2581	0.843875	0.0097054	70.07	0.782176
558	2014	0	0.0585234	-0.0256312	22.2661	0.0578237	3.29584	0.6261	0.0272553	76.01	0.774199
558	2015	0	0.194346	-0.0171292	21.7638	0.0930503	3.33221	0.521308	-0.124406	64.59	-0.31991
558	2016	0	0.35196	0.114549	21.6574	0.104835	3.3673	0.45875	0.0216025	61.71	0.503182
558	2017	0	0.43899	-0.0428737	21.6602	0.101779	3.4012	0.457423	0.0176173	60.04	-0.651537
558	2018	0	0.379173	0.168607	21.736	0.0843532	3.43399	0.509575	-0.0197055	55.92	-0.46953
558	2019	0	0.462538	-0.0364407	21.607	0.112199	3.46574	0.468859	0.0101051	54.7	-0.803768
559	2010	0	0.0367492	0.0558752	22.8125	0.244128	2.83321	0.499961	0.0584745	64.22	0.403919
559	2011	0	0.0384356	0.0471192	22.8985	0.239863	2.89037	0.531791	0.0578575	63.54	0.045242
559	2012	3.83	0.039519	0.07179	22.8708	0.278751	2.94444	0.535614	0.0445786	57.95	0.020353
559	2013	3.88	0.0636012	0.137441	22.9998	0.267121	2.99573	0.605591	0.0619556	57.15	0.110596
559	2014	4.34	0.0546107	0.114114	23.2001	0.232115	3.04452	0.633816	0.0657183	56.07	0.061186
559	2015	3.88	0.0607617	0.0955095	23.2686	0.227098	3.09104	0.640637	0.0657835	59.89	0.041974
559	2016	4.07	0.0733968	0.108371	23.1671	0.254813	3.13549	0.589862	0.0773169	59.15	0.053155
559	2017	4.37	0.0782333	0.103282	23.1682	0.263163	3.17805	0.532298	0.0801034	66.4	0.034158
559	2018	4.52	0.081865	0.0101474	23.2122	0.257368	3.21888	0.546613	0.0621248	66.72	0.018633
559	2019	4.62	0.0360229	0.106122	23.2105	0.267636	3.2581	0.54705	0.0453829	68.09	-0.068735
560	2010	0	0.372793	0.151873	21.9351	0.0812729	2.94444	0.815963	0.0081712	40.94	0.108702
560	2011	0	0.44494	-0.0006086	22.1517	0.0659539	2.99573	0.75425	0.0225328	56.23	0.13018
560	2012	0	0.401168	-0.0550549	22.0974	0.0674681	3.04452	0.716999	0.0401672	49.9	0.77936
560	2013	0	0.336803	-0.0061957	22.295	0.0540002	3.09104	0.745479	0.0194944	50.25	-0.353085
560	2014	0	0.329484	-0.0066323	22.2235	0.131034	3.13549	0.716329	0.0199534	51.92	-0.084272
560	2015	0	0.518972	-0.0041586	22.531	0.054008	3.17805	0.382268	0.0033173	79.48	-0.183949
560	2016	0	0.484391	0.0198152	22.6234	0.0436719	3.21888	0.431851	0.0131136	74.1	0.431921
560	2017	0	0.185013	3.21e-05	23.5642	0.0247235	3.2581	0.530688	0.0044225	62.25	-0.312045
560	2018	0.58	0.166958	0.0438289	23.6339	0.0229012	3.29584	0.483221	0.0378838	57.15	7.10909
560	2019	0.71	0.186297	0.06079	23.6933	0.0182586	3.3322	0.469037	0.0438767	54.12	0.04857
564	2010	0	0.246229	0.0387888	21.7454	0.160479	2.70805	0.71094	0.0213697	34.42	0.899732
564	2011	0	0.137786	0.069539	22.0155	0.176511	2.77259	0.766654	0.0168782	37.28	0.216189
564	2012	0	0.0880327	0.0898023	22.4789	0.237849	2.83321	0.67882	0.011632	56.98	0.180942
564	2013	0	0.153952	0.0948806	22.6268	0.251836	2.89037	0.746669	0.009401	56.08	0.158666
564	2014	0	0.141181	0.0656588	22.7336	0.232822	2.94444	0.765431	0.0081627	43.16	0.027574
564	2015	0	0.0800511	0.0368748	22.9362	0.313278	2.99573	0.74073	-0.038101	65.96	1.58506
564	2016	0	0.228505	0.0941792	24.5816	0.0864754	3.04452	0.361606	0.0156668	61.18	0.2893
564	2017	0	0.306981	0.025964	24.7453	0.093487	3.09104	0.43963	0.0264105	59.65	1.07334
564	2018	0.03	0.352547	0.0717693	24.7392	0.0787478	3.13549	0.426423	0.0136833	57.98	-0.41657
564	2019	0.19	0.487022	0.0084336	24.6832	0.0767964	3.17805	0.418681	-0.0247462	56.21	-0.643399
565	2010	0	0.108563	-0.0198216	21.0758	0.316761	2.94444	0.532023	-0.0090201	44.59	0.11344
565	2011	0	0.161336	-0.0866278	20.7117	0.311355	2.99573	0.563589	-0.213743	46.08	0.148503
565	2012	3.49	0.174418	0.0612871	20.7713	0.220015	3.04452	0.446647	0.0550265	46.39	0.040122
565	2013	3.82	0.196798	0.011349	20.6923	0.236302	3.09104	0.383621	0.0378213	44.83	0.056138
565	2014	3.47	0.207063	0.0315725	20.6754	0.249431	3.13549	0.331116	0.0467748	46.19	0.004083
565	2015	2.8	0.236262	0.0149994	20.7823	0.220506	3.17805	0.26697	0.136285	43.29	0.172779
565	2016	0.78	0.174001	0.0617062	21.0104	0.182285	3.21888	0.262776	0.167695	44.06	2.63591
565	2017	0.53	0.274328	0.0344283	21.175	0.159798	3.2581	0.334427	0.051638	44.3	0.530993
565	2018	3.4	0.354727	0.0169809	21.1077	0.149688	3.29584	0.265447	0.0307897	43.93	-0.825095
565	2019	4.55	0.280902	0.00836998	21.1543	0.134762	3.3322	0.263261	0.0421802	44.5	-0.250631
566	2010	0	0.0262506	0.0478637	20.7986	0.249852	2.94444	0.543872	0.0348502	44.32	0.185583
566	2011	0	0.0172247	0.0286056	21.4262	0.139859	2.99573	0.340401	0.054033	51.36	0.177201
566	2012	5.12	0.0828807	0.0008575	21.739	0.124822	3.04452	0.460584	0.0286546	50.7	0.315912
566	2013	8.13	0.166632	0.0523645	21.968	0.140048	3.09104	0.542144	0.029313	50.42	0.072215
566	2014	4.29	0.0340996	0.0040789	22.0244	0.166256	3.13549	0.529455	0.0464458	44.09	0.318839
566	2015	1.96	0.124755	0.0290033	22.3089	0.184527	3.17805	0.480438	0.0404925	48.13	0.223796
566	2016	4.07	0.245782	-0.0018454	22.9858	0.105655	3.21888	0.413974	0.0165847	51.63	-0.082046
566	2017	3.41	0.214849	0.0499157	23.0791	0.106136	3.2581	0.518631	0.0076992	60.35	0.20913
566	2018	3.4	0.191124	-0.0492391	23.0589	0.131418	3.29584	0.533162	0.0098979	56.34	0.35475
566	2019	8.55	0.203414	-0.0181646	23.1007	0.123596	3.3322	0.57032	-0.0180616	52.72	-0.010713
568	2010	0	0.251601	0.168357	22.806	0.106463	4.11087	0.306981	0.284155	59.82	0.228914
568	2011	0	0.160067	0.318385	23.2472	0.0811391	4.12713	0.420958	0.244894	60.45	0.569188
568	2012	0.61	0.0675537	0.306982	23.4688	0.0640751	4.14314	0.372576	0.291693	60.91	0.3712
568	2013	0.75	0.0843492	0.0893086	23.3432	0.0809158	4.15888	0.225484	0.257568	60.58	-0.097369
568	2014	1.03	0.0986641	0.0992429	23.3013	0.0824924	4.17439	0.256437	0.0741082	59.12	-0.486782
568	2015	1.01	0.145111	0.0115912	23.3021	0.0842478	4.18965	0.213882	0.117642	63.2	0.28892
568	2016	0.86	0.14954	0.191976	23.3388	0.0862063	4.20469	0.186441	0.142584	63.73	0.20345
568	2017	0.82	0.109437	0.186953	23.7067	0.0571932	4.21951	0.224905	0.13171	59.61	0.251791
568	2018	0.65	0.104708	0.190132	23.8414	0.0455505	4.23411	0.242457	0.155297	64.27	0.255953
568	2019	0.55	0.0771343	0.167414	24.0878	0.0525196	4.2485	0.323833	0.16052	63.51	0.211518
570	2010	0	0.294832	0.0185242	21.9536	0.124713	2.83321	0.389066	0.0356235	32.61	0.179602
570	2011	0	0.191609	-0.0693945	21.7776	0.149439	2.89037	0.388028	0.0189104	31.1	0.102432
570	2012	3.79	0.19709	0.0979771	21.86	0.181629	2.94444	0.402746	0.0178138	32.16	-0.057998
570	2013	4.35	0.162769	0.0103232	21.8359	0.203615	2.99573	0.399786	0.0249153	33.8	-0.009454
570	2014	3.62	0.183122	-0.0162649	21.876	0.180873	3.04452	0.38324	0.020737	34.85	-0.149543
570	2015	3.09	0.189651	0.0395764	21.8965	0.171576	3.09104	0.374924	0.0224243	34.5	0.012052
570	2016	3.45	0.242734	0.0267054	22.0383	0.148644	3.13549	0.371122	0.0171058	37.57	-0.093964
570	2017	3.19	0.230972	-0.0326813	22.0378	0.150434	3.17805	0.391236	0.0126614	33.09	0.063967
570	2018	3.38	0.15747	0.0773061	21.988	0.144339	3.21888	0.417585	0.0175512	33.1	-0.119303
570	2019	3.25	0.0176271	-0.00582581	21.9728	0.131197	3.2581	0.389327	0.00716125	33.28	-0.043684
572	2010	0	0.0165857	0.123702	23.2678	0.190021	2.89037	0.37421	0.0400007	71.57	0.625102
572	2011	0	0.0241238	-0.0661768	23.2959	0.194971	2.94444	0.355492	0.0420234	66.9	0.101099
572	2012	4.46	0.0388089	-0.0094329	23.2641	0.233209	2.99573	0.300822	0.0323252	62.06	-0.24549
572	2013	4.93	0.0539927	0.0038168	23.3496	0.239077	3.04452	0.316922	0.0406099	63.46	0.209652
572	2014	5.49	0.0445247	0.0418043	23.5026	0.205562	3.09104	0.39661	0.0166788	60.93	0.20681
572	2015	3.85	0.045561	0.0406535	23.5796	0.179364	3.13549	0.44184	0.0058634	53.64	-0.013846
572	2016	5.18	0.0574842	0.019474	23.6246	0.171276	3.17805	0.470243	0.0007126	53.53	0.14031
572	2017	6.86	0.0707863	-0.114506	23.4828	0.160943	3.21888	0.476495	-0.0896126	54.13	-0.302869
572	2018	18.78	0.0739587	0.0426743	23.162	0.266701	3.2581	0.495849	-0.198401	53.01	-0.478772
572	2019	14.47	0.00786595	-0.00543052	23.0962	0.280833	3.29584	0.466688	0.00909832	51.21	-0.070571
573	2010	0	0.187751	0.0186005	21.6543	0.0230706	2.94444	0.437837	0.0185221	20.17	0.065389
573	2011	0	0.145487	0.123264	21.644	0.0244755	2.99573	0.410128	0.0242376	24.17	0.56555
573	2012	0	0.129306	0.0048236	21.6789	0.0423602	3.04452	0.423264	0.0241339	24.72	-0.036464
573	2013	0	0.105405	-0.0144294	21.7967	0.0335662	3.09104	0.450208	0.0370716	24.28	0.287585
573	2014	0	0.096236	0.010192	21.9239	0.0286114	3.13549	0.513962	0.0018064	23.58	-0.152368
573	2015	0	0.0821221	0.0405043	21.8823	0.0253624	3.17805	0.52116	-0.0310177	21.95	-0.644318
573	2016	0	0.167785	0.214922	21.7387	0.0204718	3.21888	0.377309	0.0697208	22.81	2.6352
573	2017	0	0.222146	-0.0524565	21.8014	0.0424508	3.2581	0.415724	0.01076	26.41	-0.497276
573	2018	0	0.13169	0.126487	21.9671	0.0429628	3.29584	0.507999	0.0114516	29.42	0.61149
573	2019	0	0.087906	-0.0998317	21.7992	0.0458622	3.3322	0.40997	0.0189187	28.44	0.001035
581	2010	0	0.280566	0.0792963	22.6345	0.164172	2.94444	0.357282	0.204294	36.29	0.743551
581	2011	0	0.225853	0.0411477	22.7938	0.171204	2.99573	0.326492	0.15834	37.13	0.098097
581	2012	3.24	0.338829	0.105442	23.1262	0.127063	3.04452	0.189489	0.0845007	46.83	-0.14968
581	2013	3.79	0.386517	0.0614918	23.2939	0.112514	3.09104	0.235316	0.0882877	43.19	0.114455
581	2014	4.91	0.4107	0.0614207	23.3966	0.0931592	3.13549	0.222622	0.109678	44.25	0.136899
581	2015	5	0.378888	0.0345162	23.4772	0.147772	3.17805	0.222287	0.0988764	46.69	-0.096442
581	2016	4.97	0.348352	0.0305463	23.5719	0.141791	3.21888	0.223899	0.0999784	46.48	0.118617
581	2017	4.34	0.42486	0.0473381	23.7305	0.127768	3.2581	0.241196	0.130849	42.96	0.40397
581	2018	4.62	0.470349	0.0418524	23.7626	0.129589	3.29584	0.212525	0.11805	46.56	-0.032782
581	2019	4.76	0.387577	0.0437705	23.8996	0.118755	3.3322	0.270206	0.0961142	47.09	0.007187
584	2010	0	0.0228789	0.167429	21.9761	0.422015	2.99573	0.463466	0.0465455	43.9	0.703862
584	2011	0	0.0191464	0.0975143	22.0295	0.403054	3.04452	0.494543	0.003181	43.81	-0.174005
584	2012	0	0.0193892	-0.0192316	22.0378	0.365036	3.09104	0.507186	0.0087341	47.09	0.34724
584	2013	0	0.0194918	0.0849809	22.0013	0.340995	3.13549	0.373958	0.115232	41.26	0.780371
584	2014	0	0.0186652	0.0539576	21.9734	0.295041	3.17805	0.402859	0.0468161	40	-0.271895
584	2015	0	0.0253025	0.0680679	21.8066	0.28514	3.21888	0.296732	0.0045932	39.52	-0.466098
584	2016	0	0.0284787	-0.0339282	21.5311	0.18411	3.2581	0.299071	-0.223798	38.79	-0.317156
584	2017	1.66	0.0548321	0.108244	22.0249	0.108991	3.29584	0.54165	0.0313942	41.03	1.1407
584	2018	1.94	0.199914	0.0454074	22.2262	0.0254009	3.33221	0.599849	0.0265543	48.22	0.515992
584	2019	5.11	0.175765	-0.0358332	22.2349	0.0230814	3.3673	0.588483	0.0106551	43.29	-0.27109
591	2010	0	0.0326173	0.0488476	21.5541	0.170306	2.89037	0.768555	0.0081158	52.59	0.134705
591	2011	0	0.0275992	0.0349662	21.7157	0.153297	2.94444	0.809792	0.0011771	52.6	0.101039
591	2012	0	0.119385	0.0649332	21.7964	0.136552	2.99573	0.817918	0.0065091	53.43	-0.015518
591	2013	0	0.106133	-0.0058869	21.8774	0.144388	3.04452	0.823249	0.0063819	53.83	-0.0155
591	2014	0	0.101328	0.0036786	21.9245	0.137093	3.09104	0.856287	-0.0012806	43.72	0.02448
591	2015	2.48	0.0034046	0.0332942	23.8473	0.56362	3.13549	0.726502	0.0216901	72.42	-0.235534
591	2016	2.23	0.0676576	0.0456547	24.1167	0.583355	3.17805	0.612976	0.0227964	55.86	0.193704
591	2017	2.51	0.0311144	0.0528152	24.1748	0.634853	3.21888	0.611733	0.0256948	53.13	0.201059
591	2018	1.45	0.0156734	0.0533518	24.2561	0.671606	3.2581	0.623772	0.0249971	52.46	-0.032238
591	2019	1.36	4.706e-05	0.0486925	24.3463	0.682806	3.29584	0.640408	0.0241738	52.18	-0.00514
592	2010	0	0.0879504	-0.049848	21.3792	0.139435	2.89037	0.355135	0.0471646	66.78	0.545054
592	2011	0	0.088983	-0.0250929	21.3235	0.149186	2.94444	0.32262	0.0046705	58.04	0.380061
592	2012	0.07	0.0869441	0.0431751	21.325	0.130002	2.99573	0.303001	0.009081	46.08	0.056165
592	2013	0.08	0.104361	-0.0384478	21.3259	0.144566	3.04452	0.262255	0.0267012	44.43	0.179538
592	2014	0.1	0.0997402	-0.0041397	21.4866	0.11493	3.09104	0.333412	0.0358004	43.86	0.008036
592	2015	0.13	0.0512121	-0.0567475	22.0577	0.0615054	3.13549	0.0980137	0.0110036	44.4	0.113822
592	2016	0.17	0.13875	-0.0088685	22.1513	0.0536364	3.17805	0.163072	0.0012825	38.34	-0.183715
592	2017	0.13	0.1435	0.0055363	22.1923	0.0477346	3.21888	0.194945	-0.0015819	36.37	0.079057
592	2018	0.1	0.133538	-0.148578	22.1828	0.0778488	3.2581	0.213906	0.0072988	35.45	0.102596
592	2019	0.1	0.115571	0.0830416	22.1704	0.0818393	3.29584	0.158587	0.00425035	32.24	0.033106
593	2010	0	0.159042	0.0797697	20.3356	0.418874	2.83321	0.583379	0.0089198	31.36	-0.139279
593	2011	0	0.160992	0.140793	20.2976	0.522198	2.89037	0.488884	0.0785245	26.65	0.961397
593	2012	0	0.164038	0.0204079	20.257	0.534036	2.94444	0.464663	0.0259013	26.79	-0.191078
593	2013	0	0.0611255	0.0224944	20.6245	0.359065	2.99573	0.263404	0.0431577	27.31	0.021183
593	2014	0	0.073401	0.0300071	20.4602	0.458059	3.04452	0.13501	0.0223361	45.28	-0.037129
593	2015	0	0.111398	0.0689868	20.4878	0.476133	3.09104	0.177676	0.0178361	53.31	-0.048592
593	2016	0	0.110757	-0.0566048	21.1812	0.271086	3.13549	0.300704	-0.0326895	56.72	0.123723
593	2017	0	0.150746	0.0473395	21.2689	0.255335	3.17805	0.357766	0.0155399	55.49	0.025527
593	2018	0	0.155657	0.0085947	21.214	0.31166	3.21888	0.432778	-0.114084	53.96	0.299379
593	2019	0.03	0.11391	0.0272807	21.4096	0.331011	3.2581	0.50351	0.0218959	50.95	0.645032
596	2010	0	0.0243833	0.278643	21.3427	0.183039	2.77259	0.435138	0.168875	72.81	0.400864
596	2011	0	0.008725	0.147555	22.1683	0.0855242	2.83321	0.349073	0.133525	68.52	0.760354
596	2012	4.15	0.012565	0.204755	22.3925	0.147649	2.89037	0.364091	0.136694	67.15	0.268768
596	2013	3.98	0.0101881	0.109724	22.484	0.217723	2.94444	0.356576	0.10693	64.75	0.091378
596	2014	3.29	0.225303	0.0604184	22.5817	0.268828	2.99573	0.348088	0.0930912	66.47	0.015343
596	2015	3.09	0.253916	0.109995	22.695	0.235416	3.04452	0.327075	0.0996191	68.15	0.129558
596	2016	3.15	0.2479	0.13544	22.8907	0.213559	3.09104	0.319987	0.0973327	67.18	0.145378
596	2017	3.16	0.224312	0.0916899	23.041	0.176527	3.13549	0.326182	0.116739	67.37	0.158079
596	2018	2.59	0.237807	0.115179	23.2498	0.141007	3.17805	0.35813	0.139163	67.51	0.246518
596	2019	2.58	0.0373735	0.0138738	23.3531	0.124183	3.21888	0.320024	0.155559	68.83	0.199262
599	2010	0	0.0016496	0.0194017	22.2728	0.475402	2.70805	0.685971	0.0077391	25.01	0.375196
599	2011	0	0.00153	0.0394111	22.3157	0.451681	2.77259	0.691834	0.0073387	27.12	0.093061
599	2012	0.58	0.0015109	0.0568467	22.2948	0.44532	2.83321	0.680971	0.0043617	26.14	-0.064442
599	2013	0.69	0.0014452	0.097895	22.3047	0.423062	2.89037	0.679285	0.005689	30.07	-0.107766
599	2014	3	0.0726087	0.109811	22.3429	0.367452	2.94444	0.504491	0.0115155	42.31	-0.245417
599	2015	3.46	0.0129612	0.0210363	22.499	0.18146	2.99573	0.560562	0.0100258	36.75	-0.247433
599	2016	2.31	0.0058069	0.0040511	22.704	0.241244	3.04452	0.627498	0.0107498	38.02	0.646029
599	2017	3.44	0.0167788	-0.0726803	22.8491	0.338679	3.09104	0.665051	0.0121671	38.93	-0.18872
599	2018	3.29	0.0728724	-0.0255453	22.9167	0.338365	3.13549	0.570377	0.0032213	48.22	-0.063124
599	2019	4.63	0.0193007	-0.0233856	23.0139	0.376376	3.17805	0.63229	-0.0315263	48.44	0.101024
600	2010	0	0.11945	0.086009	23.2187	0.515697	2.83321	0.662253	0.0030776	76.08	0.142785
600	2011	0	0.0991248	0.0105492	23.4706	0.378532	2.89037	0.739262	0.0010434	77.56	0.114907
600	2012	0	0.0938642	0.0886102	23.557	0.356773	2.94444	0.751395	0.0100171	79.34	0.064312
600	2013	0	0.0956825	0.168667	23.6136	0.707025	2.99573	0.712163	0.0596316	72.49	0.355392
600	2014	0	0.164907	0.184408	23.9527	0.602926	3.04452	0.566119	0.105283	79.71	0.251603
600	2015	0	0.209561	0.134965	23.9754	0.571382	3.09104	0.513648	0.101538	76.92	-0.11617
600	2016	0	0.188183	0.0980011	24.0988	0.55942	3.13549	0.546095	0.0665213	75.52	-0.024814
600	2017	0	0.166614	0.0403579	24.1625	0.594536	3.17805	0.583054	0.0100214	71.78	0.122576
600	2018	0.05	0.160162	0.0805509	24.1844	0.551582	3.21888	0.577558	0.0207724	72.63	0.326316
600	2019	0.37	0.12995	0.076771	24.2001	0.579787	3.2581	0.570936	0.0276605	73.02	-0.000899
609	2010	0	0.128425	-0.221822	20.8257	0.013709	2.89037	0.245094	0.0668541	36.69	5.49118
609	2011	0	0.120992	0.272284	21.091	0.0104054	2.94444	0.306599	0.114449	37.47	-0.916696
609	2012	0	0.21993	0.112214	21.1815	0.0298116	2.99573	0.320264	0.0521802	37	20.1135
609	2013	0	0.108625	0.0475283	21.3069	0.0210804	3.04452	0.348552	0.0563022	37.14	0.880436
609	2014	0	0.0717318	0.0133414	21.3522	0.0221547	3.09104	0.313943	0.0617399	37.03	0.970595
609	2015	0	0.441931	0.0161849	21.4076	0.024769	3.13549	0.342105	0.0091566	39.67	-0.26508
609	2016	0	0.665857	-0.015302	21.4731	0.009258	3.17805	0.319399	0.0628346	42.67	-0.710786
609	2017	0	0.236453	-0.245673	21.2842	0.0096842	3.21888	0.100147	0.0766657	42.82	1.06254
609	2018	0	0.0608801	-0.446801	21.8103	0.0030352	3.2581	0.489026	-0.0207685	40.16	-0.89126
609	2019	0	0.0474585	-0.0212156	22.1589	0.00188009	3.29584	0.6333	0.00613416	36.65	17.5778
610	2010	0	0.0426053	-0.0675923	20.6945	0.35321	2.83321	0.569959	0.0279986	48.14	0.485632
610	2011	0	0.0755718	0.12242	20.3164	0.512331	2.89037	0.344432	0.0413607	37.31	0.306635
610	2012	0	0.184559	0.116409	20.2588	0.415179	2.94444	0.269678	0.0336528	37.02	0.099387
610	2013	0	0.0960096	-0.0198763	20.2813	0.404954	2.99573	0.27882	0.0132585	38.66	-0.212157
610	2014	0	0.197981	-0.0012462	20.1727	0.408551	3.04452	0.242374	-0.0360944	46.7	0.041474
610	2015	0	0.438468	-0.095472	20.8691	0.190528	3.09104	0.280705	0.0074371	45.66	0.088061
610	2016	0	0.239566	-0.0364127	21.0467	0.150388	3.13549	0.388244	0.0065835	38.1	0.052552
610	2017	0	0.0901429	-0.100212	21.0618	0.158994	3.17805	0.416292	-0.0143452	41.27	-0.088254
610	2018	0	0.107972	-0.0509778	20.9127	0.17474	3.21888	0.279825	0.0715036	33.35	0.213943
610	2019	0	0.159376	-0.0332468	20.9379	0.147835	3.2581	0.309182	-0.0260676	33.36	-0.024754
615	2010	0	0.128188	-0.0925358	20.9218	0.224441	2.89037	0.402406	0.0027563	38.19	0.104548
615	2011	0	0.0920563	-0.0158419	20.8849	0.220405	2.94444	0.468715	-0.062176	31.86	0.112543
615	2012	0	0.0788963	0.0740244	21.1058	0.189416	2.99573	0.564787	0.0028858	33.69	-0.043883
615	2013	3.13	0.106426	-0.04958	20.909	0.23051	3.04452	0.495739	-0.0305357	33.48	-0.118098
615	2014	3.91	0.325518	0.093645	21.1231	0.231973	3.09104	0.47627	0.0105585	26.65	0.079151
615	2015	1	0.0992715	0.246902	22.717	0.0669703	3.13549	0.733866	0.0358833	63.39	2.47292
615	2016	0.55	0.119127	0.121055	22.6427	0.0722459	3.17805	0.713112	0.0278898	60.73	0.758028
615	2017	1.2	0.0549904	-0.0723333	22.9376	0.0501916	3.21888	0.693009	0.0459679	55.37	-0.341201
615	2018	0.93	0.0254686	0.0889286	23.2316	0.044375	3.2581	0.757065	0.0104268	56.12	0.033461
615	2019	1.02	0.0142735	0.0690465	23.0465	0.0508255	3.29584	0.739543	0.0121393	53.18	0.090651
616	2010	0	0.0061987	-0.125088	22.9358	0.0356614	2.89037	0.622181	0.0595666	35.33	-0.101488
616	2011	0	0.0031483	-0.129065	23.0129	0.0306175	2.94444	0.620365	0.0363695	32.91	-0.298645
616	2012	0	0.0061566	0.104353	23.1777	0.0186137	2.99573	0.655948	0.0268371	30.82	0.185363
616	2013	0	0.0079528	-0.158768	23.1869	0.0116061	3.04452	0.615793	0.0177376	24.9	0.01408
616	2014	0	0.0302471	-0.0025745	22.8766	0.0181728	3.09104	0.507899	0.0237246	26.33	-0.228136
616	2015	0	0.0527965	0.0314479	22.8939	0.0101546	3.13549	0.49434	0.0252281	27.25	-0.384522
616	2016	0	0.272398	0.0051702	22.9091	0.0008934	3.17805	0.511252	-0.0536715	28.34	-0.767179
616	2017	0	0.222462	0.0007032	23.0433	0.0011498	3.21888	0.572248	0.0007791	29.22	-0.662669
616	2018	0	0.348416	0.102975	22.6123	0.000847	3.2581	0.27457	0.0523377	28.51	1.79092
616	2019	0	0.441975	0.0272865	22.5252	0.00071789	3.29584	0.280012	0.00494783	29.88	-0.209033
623	2010	0	0.653487	0.0220584	22.7899	0.0868238	2.89037	0.0826049	0.158931	37.38	0.085627
623	2011	0	0.698863	0.0107436	23.0339	0.0768534	2.94444	0.0977966	0.196707	39.33	0.028655
623	2012	1.25	0.672096	0.0248508	23.1177	0.0984868	2.99573	0.110211	0.0592868	36.27	0.262159
623	2013	2.8	0.639651	0.0166208	23.217	0.106918	3.04452	0.11983	0.0877391	34.62	0.353795
623	2014	3.98	0.639666	0.0209759	23.3457	0.117622	3.09104	0.0806487	0.102966	31.66	0.144741
623	2015	4.04	0.720418	0.019564	23.7107	0.090595	3.13549	0.113463	0.13118	33.65	0.042258
623	2016	3.31	0.733802	0.0164112	23.7359	0.104628	3.17805	0.072096	0.0814061	46.49	0.172153
623	2017	3.16	0.75611	0.011736	23.8077	0.0955541	3.21888	0.0603057	0.0844283	47.23	0.087724
623	2018	3.72	0.662172	0.014098	23.9284	0.0838686	3.2581	0.138458	0.0374984	45.29	0.116672
623	2019	5.26	0.66508	0.0147071	23.9737	0.0829297	3.29584	0.130081	0.0540058	45.41	-0.070906
625	2010	0	0.194054	0.0884896	24.1396	0.140131	2.70805	0.652501	0.0658563	51.03	0.312194
625	2011	0	0.210659	0.0056722	24.3215	0.206452	2.77259	0.599021	0.025338	50.98	-0.197153
625	2012	5.75	0.169783	0.0110996	24.5545	0.252118	2.83321	0.666268	0.0306826	53.58	0.109625
625	2013	4.21	0.23845	0.0343419	24.7004	0.257488	2.89037	0.650706	0.064996	49.89	0.306126
625	2014	3.8	0.189417	0.0542411	24.9673	0.209013	2.94444	0.63472	0.107882	47.02	0.37502
625	2015	3.84	0.173175	0.0605598	25.2165	0.155571	2.99573	0.617804	0.110973	48.18	0.261905
625	2016	4.08	0.142737	0.0214679	25.3915	0.145342	3.04452	0.592968	0.0964844	51.33	0.176285
625	2017	4.54	0.138423	-0.0129053	25.3879	0.179454	3.09104	0.552762	0.067924	53.29	0.018713
625	2018	5.77	0.163018	-0.0415822	25.2611	0.237045	3.13549	0.506327	0.0077374	53.53	-0.171398
625	2019	6.34	0.140702	0.0397651	25.3043	0.275971	3.17805	0.549934	-0.027138	54.97	0.064813
626	2010	0	0.0168628	-0.189666	22.073	0.0194089	2.83321	0.842081	0.0318408	67.58	0.631342
626	2011	0	0.0174791	0.0599523	22.3254	0.0161767	2.89037	0.831046	0.0119265	69.57	0.478161
626	2012	0	0.033493	0.0008514	22.3429	0.0168218	2.94444	0.821884	0.0099829	67.76	0.159321
626	2013	0	0.0370076	-0.0289716	22.4428	0.0137246	2.99573	0.832431	0.0242644	65.87	0.244772
626	2014	0	0.0633608	-0.0226136	22.8053	0.0086349	3.04452	0.819093	0.0719142	65.53	0.009818
626	2015	0	0.0565682	-0.080854	22.8771	0.007835	3.09104	0.767017	0.0728525	64.89	0.213147
626	2016	0	0.178535	0.0017511	23.2355	0.005409	3.13549	0.740831	0.0448594	68.86	0.368201
626	2017	0	0.259013	-0.0486658	22.921	0.0061191	3.17805	0.704507	-0.0413299	68.86	0.34023
626	2018	0	0.0890482	-0.155409	22.6629	0.00637	3.21888	0.612464	0.0134027	67.51	-0.349651
626	2019	0	0.144703	0.0502838	22.648	0.0181889	3.2581	0.582253	0.0286752	67.12	0.02616
628	2010	0	0.0776645	0.0551051	21.7356	0.0756964	2.94444	0.948662	0.0018495	28.89	0.135581
628	2011	0	0.0669496	0.0447896	21.8513	0.0616058	2.99573	0.955375	-0.0011044	28.89	0.190065
628	2012	0	0.0707102	0.0461318	21.7736	0.0606719	3.04452	0.930626	0.0001577	28.71	-0.026747
628	2013	0	0.0652801	0.040245	21.9308	0.0446393	3.09104	0.940926	0.0055002	28.4	0.477495
628	2014	0	0.0563627	0.0409246	22.0267	0.0387015	3.13549	0.959318	-0.0108165	32.56	-0.060431
628	2015	0	0.054653	-0.0253112	22.1023	0.0261748	3.17805	0.827118	0.012388	56.12	-0.093224
628	2016	0	0.0934386	0.0183751	21.9713	0.0414615	3.21888	0.792944	0.0096734	52.13	-0.371025
628	2017	0	0.0528209	0.0378369	21.8173	0.0446429	3.2581	0.738966	0.0097508	50.76	-0.485879
628	2018	0	0.0298023	-0.0437919	21.9825	0.0359973	3.29584	0.752415	0.0228275	50.17	0.664734
628	2019	0	0.093745	-0.0413751	22.4951	0.0168592	3.3322	0.812086	0.0181029	51.63	2.47328
630	2010	0	0.0062612	-0.179331	24.1944	0.317018	2.94444	0.742978	0.0313039	63.373	0.668135
630	2011	0	0.006992	0.13373	24.1973	0.305937	2.99573	0.645426	0.0475516	56.77	0.378858
630	2012	1.71	0.0063059	-0.0179701	24.4095	0.252111	3.04452	0.697281	0.0195632	56.44	0.092141
630	2013	1.96	0.0118343	0.0149525	24.4058	0.334747	3.09104	0.699186	0.0138396	56.12	-0.014161
630	2014	1.81	0.0103321	0.0488373	24.5719	0.323175	3.13549	0.666115	0.0071882	63.97	0.166137
630	2015	1.16	0.0116524	0.110361	24.5113	0.35279	3.17805	0.66883	-0.0165239	45.47	-0.021638
630	2016	1.15	0.0136095	0.108501	24.5209	0.349002	3.21888	0.60694	0.0072748	43.29	-0.002561
630	2017	1.22	0.0087925	-0.0161393	24.5902	0.310069	3.2581	0.611346	0.0155083	47.71	-0.048963
630	2018	1.35	0.0094508	0.120564	24.5731	0.385853	3.29584	0.585336	0.0208575	48.04	0.02619
630	2019	1.61	0.0149831	0.0847439	24.5926	0.362669	3.3322	0.582374	0.021228	50.38	0.09843
631	2010	0	0.0125307	-0.242577	22.978	0.002336	2.89037	0.816424	0.0444665	80.6	0.166386
631	2011	0	0.0073909	0.0399873	23.0892	0.0020873	2.94444	0.786991	0.0490293	80.42	0.144005
631	2012	0	0.0097396	0.0898551	23.1282	0.0018803	2.99573	0.746061	0.0527353	80.5	0.282488
631	2013	0	0.0082656	-0.0740224	23.2792	0.0012396	3.04452	0.766583	0.0473372	80.74	0.015161
631	2014	0	0.0421169	-0.0314513	23.2045	0.0012084	3.09104	0.704834	0.0488906	75.06	0.747427
631	2015	0	0.117397	0.267266	23.1991	0.0009279	3.13549	0.683589	0.0274881	78.84	-0.29199
631	2016	0	0.0914855	0.198603	23.535	0.0006824	3.17805	0.662786	0.0217044	80.07	0.046401
631	2017	0	0.119644	0.144056	23.34	0.0040817	3.21888	0.553553	0.0553384	78.57	0.837994
631	2018	0	0.0940996	0.115329	23.2594	0.0046955	3.2581	0.487119	0.0874718	78.46	-0.593559
631	2019	0	0.0907852	0.043243	22.8456	0.00683818	3.29584	0.215948	0.0773143	79.41	-0.392857
632	2010	0	0.0630029	0.0197168	21.9428	0.0414592	2.89037	0.800281	0.0054411	21.75	0.498519
632	2011	0	0.0469709	-0.0679261	22.0477	0.0364119	2.94444	0.814329	0.0039273	21.32	0.196926
632	2012	0	0.294238	0.0275539	22.3184	0.0250609	2.99573	0.723404	0.0031083	21.65	0.049021
632	2013	0	0.270149	-0.0311121	22.4607	0.0222852	3.04452	0.744141	0.0039038	38.97	0.118969
632	2014	0	0.330424	-0.037026	22.5028	0.0493972	3.09104	0.758119	0.0005057	39.98	-0.16624
632	2015	0	0.286275	0.0598952	22.6908	0.0568986	3.13549	0.809664	0.0050141	37.31	0.060667
632	2016	0	0.299782	0.0356285	22.6338	0.0548911	3.17805	0.791871	0.0059115	40.02	0.064024
632	2017	0	0.283888	0.0430272	22.6759	0.0634202	3.21888	0.792013	0.0087106	40.76	0.354187
632	2018	0	0.254519	0.101263	22.7739	0.0698016	3.2581	0.797246	0.0040369	44.84	0.052725
632	2019	0	0.235662	0.174864	22.868	0.0638238	3.29584	0.799435	0.00951797	52.59	-0.090653
636	2010	0	0.189227	0.126718	21.916	0.298325	2.83321	0.26868	0.0674263	23.55	0.219106
636	2011	0	0.178399	0.0762924	21.9201	0.332517	2.89037	0.305384	0.0498751	27.13	0.023575
636	2012	3.53	0.142609	0.0356813	21.9108	0.347544	2.94444	0.329583	0.0214337	28.95	0.001285
636	2013	3.29	0.168137	0.0253887	22.0762	0.298639	2.99573	0.402173	0.0229624	29.33	0.070103
636	2014	3.3	0.155369	0.0159635	22.3492	0.234809	3.04452	0.258933	0.0187112	38.3	0.007719
636	2015	3.94	0.165943	0.0025167	22.6085	0.242638	3.09104	0.273826	0.0098328	35.92	-0.13717
636	2016	4.1	0.246363	0.0326821	22.6167	0.262057	3.13549	0.319639	0.0140631	34.92	0.430391
636	2017	3.9	0.179775	0.0641284	22.5684	0.33214	3.17805	0.276182	0.0414038	32.12	0.209362
636	2018	3.87	0.167769	0.207538	22.6754	0.308088	3.21888	0.215138	0.14607	29.99	0.365109
636	2019	4.38	0.135192	0.113209	22.6694	0.304675	3.2581	0.194626	0.0497359	27.25	-0.280998
637	2010	0	0.214456	0.138366	20.5412	0.198633	3.13549	0.0108272	0.107014	54.81	0.323185
637	2011	0	0.0228318	-0.138611	20.4067	0.231836	3.17805	0.0070799	0.0101442	53.78	0.153176
637	2012	0	0.0491724	0.0347356	20.6627	0.309698	3.21888	0.127677	0.0419663	52.36	-0.145224
637	2013	0	0.0146245	0.0433437	20.7623	0.308225	3.2581	0.169992	0.0689372	52.49	-0.082998
637	2014	2.89	0.0334346	0.189319	20.9158	0.342425	3.29584	0.261497	0.0927601	50.99	0.237383
637	2015	1.55	0.0615096	0.14106	20.9637	0.293945	3.33221	0.256789	0.106357	47.99	-0.236063
637	2016	1.8	0.105446	0.240831	20.97	0.296687	3.3673	0.26409	0.0574955	49.17	-0.034798
637	2017	1.39	0.11091	0.110781	20.9131	0.322521	3.4012	0.181275	0.0974273	47.8	0.488957
637	2018	1.51	0.0978947	0.108079	20.9382	0.301384	3.43399	0.236019	0.0324952	47.43	-0.019917
637	2019	1.4	0.0412623	-0.0293498	21.1309	0.241594	3.46574	0.312399	0.0752633	48.99	-0.005032
638	2010	0	0.017648	-0.0907671	20.5063	0.0055373	2.89037	0.590817	0.0819807	45.12	-0.333102
638	2011	0	0.0173804	-0.0463376	20.5215	0.0070183	2.94444	0.578843	0.0145092	49.93	0.337344
638	2012	0	0.0139198	-0.0204926	20.7436	0.0033749	2.99573	0.714257	0.0049127	47.67	-0.876895
638	2013	0	0.0118818	-0.164079	20.9019	0.0024242	3.04452	0.729228	-0.0112609	46.07	1.04935
638	2014	0	0.0069937	-0.107752	21.6415	0.0006835	3.09104	0.864367	0.0014148	47.18	0.941025
638	2015	0	0.0055975	-0.283555	21.6546	0.0005336	3.13549	0.87757	-0.015067	53.18	0.239884
638	2016	0	0.102105	0.475627	21.1248	0.0012243	3.17805	0.794594	0.0091875	46.1	-0.347882
638	2017	5.11	0.165023	0.0915856	20.6417	0.0059005	3.21888	0.635905	0.0215042	46.51	-0.177382
638	2018	9.44	0.0672794	-0.0907415	20.4331	0.005561	3.2581	0.739379	-0.193616	45.35	-0.075357
638	2019	10.66	0.0689143	0.00831198	20.0851	0.00731987	3.29584	0.573844	0.0305636	45.27	-0.026142
650	2010	0	0.0062545	0.0879952	21.1141	0.095439	2.70805	0.382993	0.152685	67.86	0.390791
650	2011	0	0.0051747	0.104147	21.195	0.0965785	2.77259	0.287424	0.1908	62.39	0.615261
650	2012	1.26	0.0026433	0.087818	21.4628	0.156397	2.83321	0.182733	0.131817	57.44	-0.054441
650	2013	1.29	0.0022396	0.0916193	21.5686	0.13926	2.89037	0.167416	0.0927558	54.73	-0.138031
650	2014	0.74	0.0025926	0.140647	21.6777	0.198506	2.94444	0.167517	0.124698	48.72	0.252219
650	2015	0.49	0.0026645	0.137746	21.8727	0.183453	2.99573	0.175971	0.138007	37.2	0.120109
650	2016	0.78	0.0023558	0.135083	22.0752	0.17339	3.04452	0.170875	0.111463	38.58	0.413352
650	2017	0.71	0.0043417	0.119465	22.1506	0.160326	3.09104	0.166758	0.105858	38.25	0.077569
650	2018	1.16	0.0024615	0.123348	22.2529	0.135682	3.13549	0.151987	0.126517	45.61	0.1456
650	2019	1.04	0.205546	0.139228	22.3296	0.110715	3.17805	0.126889	0.124247	35.22	0.040366
651	2010	0	0.0234707	0.0093895	24.9069	0.0842624	3.09104	0.786421	0.0655933	40.11	0.423335
651	2011	0	0.0055595	0.0393862	25.1684	0.0904705	3.13549	0.784335	0.0621669	39.44	0.376026
651	2012	0	0.0164122	0.171138	25.4014	0.11807	3.17805	0.743599	0.0692214	39.42	0.194343
651	2013	0	0.0252967	0.0970055	25.6189	0.104966	3.21888	0.734734	0.0817919	41.08	0.194447
651	2014	0	0.026093	0.121225	25.7746	0.095623	3.2581	0.711124	0.09123	41.174	0.161197
651	2015	0	0.0272205	0.274452	25.809	0.095436	3.29584	0.699646	0.0780698	37.06	-0.290418
651	2016	0	0.025675	0.0814826	25.9293	0.096955	3.33221	0.698834	0.0851273	40.8	0.10801
651	2017	0	0.0686575	0.0760975	26.0938	0.0812557	3.3673	0.689094	0.104707	46.08	0.369187
651	2018	3.67	0.0279429	0.107234	26.2496	0.0731818	3.4012	0.630963	0.104998	44.98	0.336084
651	2019	3.03	0.0877197	0.0985741	26.3686	0.0675753	3.43399	0.604033	0.0877374	50.15	0.000151
652	2010	0	0.231992	-0.0476745	22.9597	0.0821356	3.4012	0.672316	0.0644605	38.49	0.521289
652	2011	0	0.187858	-0.0163099	23.3444	0.0524443	3.43399	0.801483	0.0037459	38.73	-0.262424
652	2012	0	0.169538	0.0272983	23.5253	0.0408391	3.46574	0.830865	0.0021555	37.63	0.160412
652	2013	0	0.146577	0.0467823	23.7093	0.0261312	3.49651	0.849184	0.0203013	37.93	0.704128
652	2014	0	0.130719	-0.0412144	23.8794	0.012465	3.52636	0.852878	0.0256868	41.48	-0.364769
652	2015	0	0.140199	-0.0191083	24.0757	0.008341	3.55535	0.86348	0.0111068	40.21	0.498448
652	2016	0	0.125564	-0.0330103	24.1913	0.0143874	3.58352	0.864875	0.0133414	39.41	0.618943
652	2017	0.06	0.121948	0.0238043	24.214	0.0143211	3.61092	0.852533	0.0166301	38.68	0.216971
652	2018	0.04	0.112527	0.0387328	24.2676	0.0126411	3.63759	0.850991	0.0129818	38.74	0.010939
652	2019	0.05	0.0889001	0.0372519	24.2565	0.0121251	3.66356	0.82546	0.00968591	38.54	0.04835
661	2010	0	0.045161	0.198107	21.2895	0.196222	2.89037	0.543646	0.0718609	40.03	0.139095
661	2011	0	0.0371777	0.0821856	21.4453	0.1947	2.94444	0.540351	0.0800823	41.55	0.110318
661	2012	4.95	0.0319801	0.176265	21.5624	0.257448	2.99573	0.436626	0.173536	43.18	0.360422
661	2013	4.78	0.0254143	0.17777	21.7545	0.25284	3.04452	0.39257	0.15011	38.23	0.163245
661	2014	6.48	0.0307331	0.0888547	21.8702	0.224794	3.09104	0.350592	0.141091	39.71	0.104268
661	2015	8.01	0.042011	0.201964	22.0623	0.184075	3.13549	0.361767	0.141134	35.28	0.061789
661	2016	9.14	0.269226	0.0496611	22.5484	0.118562	3.17805	0.282593	0.109119	32.51	0.206216
661	2017	8.5	0.174516	0.0518793	22.7182	0.1518	3.21888	0.29261	0.126181	35.68	0.415823
661	2018	7.37	0.0976332	0.0939193	22.9654	0.126498	3.2581	0.327952	0.155403	34.63	0.310252
661	2019	5.51	0.0594248	0.152081	23.2665	0.119003	3.29584	0.307654	0.184665	44.33	0.371853
663	2010	0	0.162786	-0.0167254	21.143	0.0844986	2.83321	0.718408	0.0075238	53.68	-0.162796
663	2011	0	0.158142	0.0005771	21.1364	0.291879	2.89037	0.75086	-0.0291947	53.6	0.289005
663	2012	2.77	0.14682	0.0837352	21.1016	0.269194	2.94444	0.739844	0.0094286	49.79	0.193744
663	2013	0.63	0.119541	0.0352158	21.0269	0.269505	2.99573	0.733792	0.010168	46.92	0.004451
663	2014	1.09	0.115873	0.0455332	21.0387	0.254285	3.04452	0.741733	-0.0131551	48.87	0.002341
663	2015	1.18	0.0623875	0.0132501	22.1055	0.115212	3.09104	0.486907	0.0119225	64.57	0.938368
663	2016	2.17	0.0288615	0.0530393	22.1874	0.086365	3.13549	0.500101	0.0298612	64.21	0.742796
663	2017	1.14	0.0250755	0.0177242	22.1496	0.195151	3.17805	0.46751	0.0171212	65.27	-0.202029
663	2018	3.04	0.047228	-0.0527005	21.7488	0.303931	3.21888	0.699734	-0.480407	63.58	-0.391281
663	2019	1.86	0.0316927	0.0275264	21.67	0.304946	3.2581	0.765554	-0.0918816	56.07	-0.069789
665	2010	0	0.0006078	0.130447	20.7103	0.381944	2.99573	0.715773	0.0410597	44.15	0.408554
665	2011	0	0.0006206	0.127623	20.6895	0.362062	3.04452	0.685234	0.0558217	46.52	0.091426
665	2012	0	0.0075457	0.166471	21.8992	0.55282	3.09104	0.340707	0.0555238	69.29	0.037915
665	2013	0	0.0019939	0.187134	21.9213	0.6054	3.13549	0.299572	0.0555013	70.03	0.086949
665	2014	2.55	0.0126873	0.102953	22.7402	0.527219	3.17805	0.331647	0.0325859	71.5	0.544198
665	2015	2.28	0.0242559	0.152337	22.7521	0.567194	3.21888	0.296669	0.0488608	65.79	0.351805
665	2016	2.74	0.0838876	0.129728	22.8175	0.567281	3.2581	0.286639	0.0368521	65.79	0.030865
665	2017	3.12	0.0567224	0.0976705	22.9703	0.536516	3.29584	0.352956	0.0350338	65.79	0.052331
665	2018	2.76	0.090785	0.0504901	23.1352	0.501834	3.33221	0.402302	0.01864	65.79	0.051968
665	2019	3.03	0.0376343	0.0244585	23.1968	0.516938	3.3673	0.420399	0.0102308	60.8	-0.044836
667	2010	0	0.0563765	-0.0246441	22.9874	0.0294812	3.09104	0.474821	0.0207976	39.8	1.20084
667	2011	0	0.0465724	-0.0414928	23.1111	0.0241877	3.13549	0.502322	0.0152154	43.54	-0.072547
667	2012	0	0.0401404	-0.144488	23.2915	0.0314786	3.17805	0.570583	0.0125419	42.07	-0.022559
667	2013	0	0.0379102	-0.0322031	23.4367	0.0265578	3.21888	0.630405	0.0033813	38.18	0.955153
667	2014	0	0.0278036	0.0548313	23.4907	0.0242737	3.2581	0.645221	0.0047015	37.74	-0.392437
667	2015	0	0.043294	0.0274158	23.5829	0.0210521	3.29584	0.652122	0.0243377	35.54	1.22233
667	2016	0	0.0423172	0.187587	23.6245	0.0193828	3.33221	0.624282	0.0368028	35.73	0.112373
667	2017	0	0.0425167	-0.0598803	23.5708	0.0179259	3.3673	0.564867	0.03751	35.83	-0.147199
667	2018	0.26	0.0331514	0.0307434	23.863	0.0522851	3.4012	0.662576	0.0064547	34.04	-0.432139
667	2019	0.71	0.0269078	0.0135988	24.0382	0.0818769	3.43399	0.736813	-0.00755243	24.2	0.451926
668	2010	0	0.123899	-0.0027897	20.6737	0.0049749	2.94444	0.217192	0.0679629	51.33	-0.528152
668	2011	0	0.0844107	0.0304894	20.6628	0.0050993	2.99573	0.213661	0.0043618	49.53	-0.428162
668	2012	0	0.0655335	-0.0883089	20.8325	0.0038671	3.04452	0.333519	0.004151	48.34	-0.269982
668	2013	0	0.0384617	-0.108824	21.1428	0.0027574	3.09104	0.508794	0.0034952	50.68	0.688285
668	2014	0	0.150012	0.0953864	21.2463	0.0023362	3.13549	0.585729	-0.0277343	54.11	-0.90855
668	2015	0	0.0252919	-0.110227	21.0888	0.0032381	3.17805	0.494807	0.0202139	47.33	8.85106
668	2016	0	0.029755	-0.0504783	21.4295	0.0020652	3.21888	0.663022	-0.0208725	52.21	-0.878054
668	2017	0	0.0774229	0.0509234	21.539	0.0015157	3.2581	0.691801	0.0061447	55.8	19.7651
668	2018	0	0.135229	0.0180629	21.7598	0.0014079	3.29584	0.659968	0.0039062	54.11	-0.079708
668	2019	0	0.0525974	-0.0686849	21.7215	0.00124542	3.3322	0.594564	0.0155472	47.43	0.685797
671	2010	0	0.0532969	-0.122519	22.4989	0.003186	2.99573	0.534319	0.0940394	63.47	0.43416
671	2011	0	0.244295	-0.178798	23.3026	0.0020824	3.04452	0.670823	0.0217544	69.87	0.008407
671	2012	0	0.0321814	0.0067109	23.5233	0.0016929	3.09104	0.764088	0.0325099	73.49	0.688769
671	2013	0	0.0021239	-0.167108	24.211	0.0008792	3.13549	0.868614	0.0182957	67.48	0.365318
671	2014	0	0.0013072	-0.12202	24.5569	0.0004884	3.17805	0.846881	0.0277267	71.27	0.86644
671	2015	0	0.019795	-0.0552733	24.9742	0.0030088	3.21888	0.804169	0.024692	74.27	0.61075
671	2016	0	0.0275611	-0.0214333	25.5143	0.0056835	3.2581	0.842861	0.0118854	68.63	-0.124305
671	2017	0	0.0456714	0.0413551	26.0857	0.0165444	3.29584	0.856649	0.0104495	70.21	0.692167
671	2018	0	0.0748796	0.082883	26.2969	0.0126655	3.33221	0.844228	0.0148307	69.83	0.702797
671	2019	0	0.0873898	0.0500599	26.4519	0.0134919	3.3673	0.834503	0.0140508	69.28	0.081092
678	2010	0	0.050976	-0.0084163	20.639	0.210638	2.89037	0.455946	0.0276588	31.4	0.599264
678	2011	0	0.018143	0.0142171	20.7684	0.228607	2.94444	0.497509	0.024702	30.05	0.108612
678	2012	5.05	0.0006452	-0.0443642	21.0002	0.177334	2.99573	0.597451	0.0042245	30.2	-0.128035
678	2013	4.33	0.0015792	-0.0352679	21.4905	0.267476	3.04452	0.49023	0.0019239	50.56	0.207107
678	2014	3.84	0.0012903	0.0071577	21.5307	0.353968	3.09104	0.509652	0.0034337	54.34	0.378343
678	2015	3.72	0.0013201	-0.0515834	21.5778	0.394992	3.13549	0.554425	-0.0315193	55.64	-0.01123
678	2016	3.41	0.0033425	-0.0137619	21.6704	0.399829	3.17805	0.499855	0.0064423	58.4	0.113831
678	2017	3.28	0.0062031	0.009969	21.7535	0.415289	3.21888	0.527887	0.0050761	57.07	0.091187
678	2018	3.68	0.0060155	0.0335608	21.737	0.438273	3.2581	0.543568	-0.0203284	56.13	-0.020716
678	2019	3.02	0.00552991	0.00846007	21.7147	0.453106	3.29584	0.529874	0.00491753	56.56	-0.16734
680	2010	0	0.0921194	0.0199453	23.0933	0.137522	2.89037	0.591711	0.0891392	38.06	0.926197
680	2011	0	0.0449981	-0.12878	23.3486	0.167151	2.94444	0.648312	0.0399728	31.18	0.097244
680	2012	0	0.0498658	0.0435062	23.3115	0.192664	2.99573	0.630916	0.0017317	25.52	-0.286851
680	2013	3.57	0.0584861	0.0267796	23.2554	0.185387	3.04452	0.62131	-0.0309753	30.35	-0.033322
680	2014	3.58	0.0671006	0.051568	23.1401	0.214093	3.09104	0.597773	-0.0024876	30.38	-0.282764
680	2015	4.54	0.0818952	0.0265715	22.9639	0.25198	3.13549	0.628449	-0.103007	34.23	-0.48129
680	2016	3.14	0.0911709	0.0294914	22.9492	0.223435	3.17805	0.620766	0.0019055	33.07	0.168063
680	2017	2.5	0.107549	0.056587	22.981	0.183479	3.21888	0.621864	0.0064966	33.56	0.441902
680	2018	2.86	0.11417	0.0190955	22.961	0.169119	3.2581	0.608086	0.0090735	34.36	0.259956
680	2019	3.59	0.125183	0.0450366	22.9128	0.164907	3.29584	0.584022	0.00693312	34.4	-0.199783
682	2010	0	0.146878	0.0479247	21.3468	0.165707	2.83321	0.212441	0.0198342	21.99	0.087087
682	2011	0	0.170233	-0.0574063	21.3898	0.155877	2.89037	0.226445	0.0213141	22.44	0.151266
682	2012	7.4	0.13725	-0.0043774	21.599	0.123751	2.94444	0.346862	0.0248609	22.81	0.215778
682	2013	7.43	0.121089	0.0445459	21.7086	0.144666	2.99573	0.384289	0.0335598	21.71	0.158283
682	2014	7.75	0.118661	0.0377465	21.8566	0.150829	3.04452	0.435378	0.0350501	21.74	0.105267
682	2015	6.89	0.102368	0.0508781	21.9076	0.146981	3.09104	0.419911	0.0346968	21.93	0.131839
682	2016	6.48	0.0644042	-0.0176639	21.9491	0.139675	3.13549	0.405371	0.0434969	22.33	0.13848
682	2017	6.59	0.0478963	0.0400691	22.29	0.123644	3.17805	0.341871	0.0388724	24.23	0.141969
682	2018	7.22	0.0662018	0.0515976	22.3632	0.113154	3.21888	0.363459	0.0433051	44.95	0.123277
682	2019	7.91	0.0532942	0.0811915	22.5576	0.0949591	3.2581	0.431899	0.0451585	43.09	0.123675
683	2010	0	0.124779	0.0504747	22.4587	0.60251	2.63906	0.470051	0.0321243	22.47	0.341219
683	2011	0	0.109056	0.0370343	22.5173	0.534216	2.70805	0.456107	0.0636817	22.62	0.34362
683	2012	0	0.0628074	0.0666726	23.0224	0.396498	2.77259	0.578615	0.0297943	24.96	0.168142
683	2013	0	0.0566186	0.038743	23.1876	0.326187	2.83321	0.643807	0.0034557	22.71	-0.071801
683	2014	0.19	0.0313091	0.0391116	23.6952	0.519603	2.89037	0.562241	0.0141679	48.36	1.11797
683	2015	0.2	0.0345512	0.0333078	23.6876	0.510692	2.94444	0.57365	0.0054033	58.72	0.01644
683	2016	0.7	0.0426809	0.0216913	23.8249	0.437838	2.99573	0.56106	-0.0284977	53.94	0.248405
683	2017	1.17	0.0485822	0.0638998	23.8161	0.420423	3.04452	0.522167	0.0426256	50.94	0.127847
683	2018	1.46	0.046731	0.0736248	23.8851	0.384335	3.09104	0.502393	0.069386	45.97	-0.133965
683	2019	1.67	0.046865	0.0646962	23.8811	0.538779	3.13549	0.483047	0.0371161	42.05	-0.137878
685	2010	0	0.648545	0.0141106	22.543	0.226113	2.94444	0.2082	0.109444	74.72	0.143581
685	2011	0	0.621689	0.0243517	22.8015	0.191227	2.99573	0.284319	0.136861	74.7	-0.069305
685	2012	0	0.664697	0.0355653	22.757	0.217581	3.04452	0.203434	0.0481537	74.61	0.028878
685	2013	0	0.675459	0.0381653	22.828	0.199986	3.09104	0.197314	0.0743266	74.364	0.060855
685	2014	0	0.701774	0.0381669	23.0214	0.166962	3.13549	0.232986	0.077972	67.77	0.331318
685	2015	0	0.679583	0.0234059	23.3439	0.120643	3.17805	0.196852	0.110591	65.53	0.065286
685	2016	0	0.739954	0.0286759	23.4352	0.105529	3.21888	0.236022	0.0663862	66.56	0.188844
685	2017	0	0.72207	0.035599	23.486	0.105275	3.2581	0.227687	0.0694739	66.58	0.103512
685	2018	0	0.670501	0.0335298	23.5649	0.103132	3.29584	0.265539	0.0422225	66.65	0.252619
685	2019	1.51	0.653751	0.0434985	23.6747	0.0973093	3.3322	0.29566	0.055975	67.93	0.097864
687	2010	0	0.246783	0.0034292	21.1563	0.286383	2.63906	0.262203	0.0366539	51.91	0.082521
687	2011	0	0.096774	-0.0458293	21.3381	0.243542	2.70805	0.415754	0.0377897	51.88	0.138396
687	2012	2.87	0.0420134	-0.0256003	21.7847	0.197291	2.77259	0.438415	0.0034734	59.42	-0.103187
687	2013	2.7	0.170671	-0.0462438	21.7126	0.182942	2.83321	0.45327	-0.0590343	54.7	-0.094296
687	2014	3.31	0.111041	0.0322738	21.6571	0.475082	2.89037	0.366545	0.0056921	52.05	-0.079384
687	2015	1.32	0.0007683	-0.128792	21.6893	0.0227989	2.94444	0.566617	-0.103879	53.71	0.21493
687	2016	4.23	0.0086938	0.0015149	22.0949	0.0102381	2.99573	0.651362	0.0399274	55.48	0.826092
687	2017	8.39	0.0083451	-0.0896707	22.1812	0.0569202	3.04452	0.642964	0.0293424	49.25	0.097911
687	2018	10.3	0.0158437	0.0197838	22.1577	0.0567211	3.09104	0.746618	-0.118621	50.34	-0.137439
687	2019	35.05	0.0430808	-0.048233	21.2809	0.1009	3.13549	1.25914	-0.879165	50.23	-0.835136
690	2010	0	0.13278	0.0960992	22.7209	0.476362	2.63906	0.567412	0.044846	36.17	0.046858
690	2011	0	0.151072	-0.0035698	22.8175	0.402416	2.70805	0.5927	0.0209408	34.49	0.141827
690	2012	0.42	0.158331	0.140415	22.978	0.54958	2.77259	0.59808	0.047343	37.26	0.123921
690	2013	0.04	0.127204	0.278448	23.0081	0.490666	2.83321	0.533225	0.112719	34.88	0.431515
690	2014	0.02	0.15823	0.170011	22.9804	0.461049	2.89037	0.475295	0.106898	35.08	-0.169473
690	2015	0.27	0.211728	0.118065	22.9956	0.416545	2.94444	0.478615	0.0664138	43.48	-0.239082
690	2016	1.48	0.243869	0.0713813	23.4798	0.258758	2.99573	0.476761	0.042841	44.72	-0.009586
690	2017	0.5	0.28423	0.0441799	23.5791	0.220234	3.04452	0.512	0.0059303	37.77	-0.289554
690	2018	0	0.221968	0.0455079	23.7956	0.336719	3.09104	0.589695	0.0214086	38.06	0.524647
690	2019	0	0.150563	0.100248	23.667	0.520042	3.13549	0.499557	0.0465156	38.3	0.4675
692	2010	0	0.114748	0.0374668	21.7466	0.437706	2.89037	0.580252	0.0110472	40.33	-0.033184
692	2011	0	0.0831048	-0.031245	21.9819	0.407216	2.94444	0.648965	0.0122145	39.86	0.042281
692	2012	0	0.0883957	0.0510063	21.9202	0.522145	2.99573	0.622123	0.0088851	40.53	0.120052
692	2013	0	0.0813965	0.0120925	22.0259	0.525479	3.04452	0.654453	0.0054069	55.65	0.033611
692	2014	0	0.078798	0.0391984	22.0565	0.519669	3.09104	0.658962	0.0124208	39.35	0.00963
692	2015	0	0.0761227	0.0411494	22.1769	0.481782	3.13549	0.672847	0.0186403	38.51	-0.002676
692	2016	0	0.0689934	-0.0346663	22.3105	0.452612	3.17805	0.705711	0.0123917	40.28	0.166339
692	2017	0	0.0594574	0.0206532	22.4537	0.493358	3.21888	0.758328	-0.0099719	39.83	-0.03485
692	2018	0	0.0642465	-0.0012556	22.5306	0.4694	3.2581	0.759505	0.0037682	39.16	0.080527
692	2019	0	0.0754589	0.00035485	22.524	0.466524	3.29584	0.781216	-0.0169876	39.46	-0.03027
700	2010	0	0.242078	0.0300979	22.0828	0.200019	3.13549	0.763317	0.0159977	37.8	0.140966
700	2011	0	0.296986	0.0805065	22.0895	0.215478	3.17805	0.693056	0.0255951	42.49	-0.003348
700	2012	1.93	0.247632	0.0771249	22.1174	0.21903	3.21888	0.660946	0.0455512	41.29	0.254618
700	2013	2.5	0.266193	0.117907	22.0811	0.220826	3.2581	0.599532	0.0561997	40.93	0.177224
700	2014	2.87	0.284205	0.0979862	22.0915	0.214772	3.29584	0.64609	0.0633406	42.63	0.170369
700	2015	2.71	0.32053	0.0571829	22.2401	0.310285	3.33221	0.470709	0.0650341	53.54	-0.076293
700	2016	3.48	0.372814	0.0526098	22.504	0.240373	3.3673	0.477059	0.031372	40.85	0.01743
700	2017	3.85	0.245442	0.0101085	22.7425	0.250093	3.4012	0.64302	0.0178513	37.08	0.360113
700	2018	3.93	0.18765	-0.0019808	22.7244	0.345595	3.43399	0.685327	0.0013773	45.77	0.144119
700	2019	3.81	0.195492	0.0215172	22.7832	0.372403	3.46574	0.696701	0.0129579	46.42	0.105501
701	2010	0	0.117545	0.0263249	21.9368	0.0926631	2.94444	0.699733	0.0279163	33.22	0.21407
701	2011	0	0.100706	0.0227327	22.2628	0.0817028	2.99573	0.757724	0.0282542	32.44	0.348041
701	2012	0.08	0.0822136	-0.196216	22.4124	0.0696187	3.04452	0.782629	0.0263406	33.15	0.186253
701	2013	0.09	0.0469682	0.0036062	22.8592	0.0530719	3.09104	0.828761	0.0345986	32.67	0.463624
701	2014	0.15	0.053286	0.0456552	23.078	0.050801	3.13549	0.790127	0.0191871	44.69	0.027645
701	2015	0.14	0.0931318	0.0190323	23.3766	0.0455211	3.17805	0.705449	0.0085945	41.8	0.111786
701	2016	0.14	0.110592	0.0398055	23.4954	0.0976864	3.21888	0.657712	0.0079852	41.36	0.374873
701	2017	0.12	0.184036	0.0206568	23.4639	0.108489	3.2581	0.646789	0.0050268	38.25	0.24143
701	2018	0.11	0.120626	-0.0336645	23.5201	0.10959	3.29584	0.691093	0.0028914	37.94	0.298143
701	2019	0.09	0.0989903	-0.145673	23.7056	0.0763776	3.3322	0.844306	-0.13318	36.68	0.290575
702	2010	0	0.0075464	0.0751585	20.6526	0.41337	2.63906	0.527542	0.0115709	29.04	0.028207
702	2011	0	0.0493711	-0.0157299	20.5393	0.451236	2.70805	0.449502	0.0078425	27.53	0.120954
702	2012	3.11	0.0571014	0.110965	20.6312	0.38342	2.77259	0.496521	0.0051176	29	0.028299
702	2013	3.24	0.095475	0.0479278	20.4067	0.456209	2.83321	0.394248	-0.0345095	30.8	0.029535
702	2014	1.94	0.153887	0.0079471	20.3825	0.427219	2.89037	0.307983	0.0373608	34.07	-0.110065
702	2015	1.95	0.10121	0.0116718	20.2588	0.459589	2.94444	0.266837	0.007245	36.74	-0.268935
702	2016	1.53	0.0916787	0.0981627	20.2865	0.440356	2.99573	0.286479	0.0019675	35.39	-0.065982
702	2017	1.49	0.16187	-0.0081045	20.3751	0.356019	3.04452	0.328778	0.021	38.49	0.096272
702	2018	1.44	0.142499	0.015126	20.3937	0.368086	3.09104	0.273323	0.0733826	43.53	-0.00484
702	2019	1.37	0.161348	0.135633	20.3357	0.38141	3.13549	0.176657	0.0226028	38.19	-0.163103
705	2010	0	0.0922447	0.044464	20.822	0.189086	2.89037	0.503068	0.0214017	28.33	0.178083
705	2011	0	0.0767157	-0.0033609	20.9227	0.178049	2.94444	0.551046	0.0274667	34.61	0.143831
705	2012	0.71	0.0586919	0.0765554	21.2254	0.1256	2.99573	0.328037	0.0286416	44.61	0.053919
705	2013	0.76	0.0683656	0.0099732	21.2793	0.127201	3.04452	0.324508	0.0377299	35.13	0.113638
705	2014	0.84	0.0666724	0.0451622	21.3125	0.215167	3.09104	0.321773	0.0226405	30.04	0.031259
705	2015	0.86	0.0825461	0.0292771	21.385	0.197418	3.13549	0.340293	0.0191247	31.66	0.039531
705	2016	0.69	0.0567084	0.0575038	21.4249	0.262164	3.17805	0.348689	0.0231784	31.24	0.127801
705	2017	0.96	0.0676614	0.0252163	21.4417	0.266357	3.21888	0.322559	0.0306904	29.83	0.056521
705	2018	1.32	0.0509629	0.0120214	21.4748	0.253669	3.2581	0.319304	0.0338792	30.62	0.10867
705	2019	1.01	0.101922	0.045724	21.6744	0.193543	3.29584	0.338722	0.0826994	31.57	0.134739
709	2010	0	0.017544	0.0166625	25.3766	0.433971	2.83321	0.704805	0.0141444	49.9	0.341031
709	2011	0	0.0123441	0.128244	25.6723	0.406531	2.89037	0.682523	0.0102995	67.58	0.140479
709	2012	1.9	0.0259205	0.0349448	25.7653	0.384487	2.94444	0.712048	0.0008974	67.89	-0.162842
709	2013	1.61	0.018085	0.0691015	25.8407	0.422136	2.99573	0.731628	0.0008216	67.57	-0.012316
709	2014	1.77	0.0267548	0.0847239	25.8612	0.464021	3.04452	0.734403	0.0042102	66.81	-0.108816
709	2015	1.7	0.0163166	0.0803391	25.9096	0.456095	3.09104	0.745004	0.0022468	64.22	-0.256001
709	2016	1.9	0.0154922	0.0065861	25.949	0.526488	3.13549	0.749285	0.0076873	66.75	0.019802
709	2017	1.86	0.0163813	0.0862847	25.9711	0.583962	3.17805	0.749358	0.0111799	64.23	0.461859
709	2018	2.77	0.0158411	0.0478317	26.0644	0.567133	3.21888	0.717593	0.0209885	66.22	0.10987
709	2019	2.71	0.0169237	0.0462761	26.0795	0.58893	3.2581	0.722388	0.0135566	66.93	0.004451
713	2010	0	0.0087271	-0.0137996	21.3558	0.172182	2.63906	0.410019	0.0477936	50.76	0.43784
713	2011	0	0.0100941	-0.0576365	21.3332	0.168626	2.70805	0.377999	0.0296953	44.21	0.076637
713	2012	3.5	0.0089107	0.0289376	21.335	0.179808	2.77259	0.346557	0.0370632	45.54	0.137959
713	2013	3.34	0.063411	0.100648	21.4156	0.201605	2.83321	0.353948	0.0282671	41.46	-0.080983
713	2014	3.65	0.0873415	0.131499	21.3593	0.189468	2.89037	0.292397	0.0323007	38.94	-0.186037
713	2015	3.45	0.160666	0.0605082	21.3454	0.18918	2.94444	0.268832	0.0163374	48.01	-0.193026
713	2016	2.91	0.0919535	-0.129282	21.4522	0.165125	2.99573	0.329399	0.0107195	50.75	0.094403
713	2017	2.43	0.0772152	-0.0646357	21.5085	0.205281	3.04452	0.371378	0.0066695	39.8	0.188078
713	2018	2.32	0.043941	-0.0274168	21.6163	0.198088	3.09104	0.335258	0.0234881	43.72	0.332085
713	2019	2.37	0.0369927	0.0506706	21.6805	0.184965	3.13549	0.328171	0.0244055	37.82	0.247418
715	2010	0	0.0238531	0.151241	21.3253	0.593155	2.63906	0.447794	0.0363721	52	-0.074939
715	2011	0	0.040288	0.192653	21.4185	0.494027	2.70805	0.448881	0.061982	51.5	0.442165
715	2012	0	0.0319092	0.128285	21.4988	0.435572	2.77259	0.454237	0.0461865	43.6	-0.045262
715	2013	0	0.0299897	0.0717347	21.5125	0.415571	2.83321	0.422104	0.0484354	55.19	0.034102
715	2014	0	0.16932	0.0128707	21.5261	0.351525	2.89037	0.507915	0.0374998	66.38	-0.099196
715	2015	0	0.198666	0.0338198	21.4968	0.338996	2.94444	0.47122	0.032237	66.5	-0.116359
715	2016	0	0.0829435	0.0238325	21.4785	0.324118	2.99573	0.429003	0.0416649	69.23	-0.118479
715	2017	0	0.071071	0.0492453	21.4865	0.364048	3.04452	0.40653	0.0394264	70.7	0.007044
715	2018	0	0.123683	0.0487979	21.498	0.348481	3.09104	0.379362	0.0416057	68.1	0.037732
715	2019	0	0.312516	0.0680353	21.5532	0.322508	3.13549	0.355108	0.0672963	77.32	0.059067
718	2010	0	0.0025398	-0.224448	23.4453	0.013833	2.89037	0.753112	0.0577971	74.24	0.243584
718	2011	0	0.0020938	-0.0506776	23.5769	0.0256714	2.94444	0.74768	0.046948	75.98	0.054997
718	2012	0	0.0017777	0.107587	23.675	0.0229516	2.99573	0.730568	0.0448655	74.86	0.202375
718	2013	0	0.0015324	0.114706	23.7533	0.0203583	3.04452	0.79086	0.0316064	72.9	0.525275
718	2014	0	0.0115669	0.0375403	23.7855	0.0092083	3.09104	0.771962	0.0356751	70.68	-0.188074
718	2015	0	0.0333031	0.12717	23.9335	0.0066684	3.13549	0.614116	0.0356022	66.69	0.351607
718	2016	0	0.0615343	0.168486	23.7769	0.0066574	3.17805	0.611588	0.0500564	66.79	0.118145
718	2017	0	0.0790684	0.100866	23.7041	0.0066176	3.21888	0.540393	0.0542648	63.62	-0.300556
718	2018	0	0.0733621	0.0425927	23.6618	0.0319252	3.2581	0.529465	0.0518231	63.72	-0.43762
718	2019	0	0.114909	-0.0330119	23.6124	0.0505535	3.29584	0.526626	0.0672258	63.55	0.209782
721	2010	0	0.0718582	0.0630074	20.4001	0.420419	2.70805	0.41771	0.0505648	56.01	0.050567
721	2011	0	0.0692967	0.0877558	20.4103	0.369351	2.77259	0.374313	0.0521321	51.33	0.134803
721	2012	0	0.109663	0.0452859	20.4218	0.32203	2.83321	0.370423	0.0219771	50.34	-0.019908
721	2013	0	0.411964	0.0304015	20.7428	0.226975	2.89037	0.296193	0.0158802	49.43	-0.109976
721	2014	0	0.134293	0.0207173	20.7856	0.19197	2.94444	0.33581	0.0113864	37.13	-0.068908
721	2015	0	0.137256	0.0023235	20.8067	0.319776	2.99573	0.379224	-0.030459	37.6	-0.085703
721	2016	0	0.137392	0.0234317	20.7722	0.314655	3.04452	0.347471	0.0093415	36.2	0.003102
721	2017	0	0.128573	0.011961	20.7965	0.291797	3.09104	0.378236	-0.0119457	37.9	-0.013499
721	2018	0	0.101155	0.0055474	20.9649	0.236744	3.13549	0.473514	0.0065373	37.04	0.004547
721	2019	0	0.0983332	-0.0305835	20.8218	0.271351	3.17805	0.437833	-0.0434794	36.65	0.008911
725	2010	0	0.0326477	-0.0194231	24.7165	0.281908	2.89037	0.368249	-0.0418225	51.82	0.284212
725	2011	0	0.03606	-0.0113209	24.954	0.412812	2.94444	0.490391	0.010087	50.72	0.587658
725	2012	6.91	0.0361882	0.0460302	24.9295	0.514625	2.99573	0.474486	0.0027477	53.24	1.02266
725	2013	5.64	0.0285051	0.0967861	25.2509	0.351158	3.04452	0.587693	0.0321178	39.55	0.310524
725	2014	6.73	0.0367789	0.0594231	25.6377	0.362583	3.09104	0.43512	0.0199347	62.49	0.090069
725	2015	6.82	0.0442811	0.0687672	25.751	0.416567	3.13549	0.486537	0.0107352	44.23	0.320711
725	2016	6.01	0.0163646	0.0491056	26.0469	0.340983	3.17805	0.551437	0.0099699	44.53	0.416914
725	2017	7.43	0.0737052	0.102562	26.2689	0.346046	3.21888	0.592812	0.0306917	37.43	0.361486
725	2018	7.45	0.0326991	0.0844791	26.4404	0.421532	3.2581	0.604125	0.0094724	36.13	0.03527
725	2019	7.54	0.0321103	0.076622	26.5534	0.369512	3.29584	0.585627	-0.00139901	36.36	0.195149
726	2010	0	0.0158111	0.171902	22.6714	0.519427	3.13549	0.324163	0.116173	32.8	0.245131
726	2011	0	0.0115949	0.128942	22.7712	0.449707	3.17805	0.294377	0.115078	31.07	0.209533
726	2012	4.32	0.0105272	0.143557	22.8217	0.513449	3.21888	0.306452	0.0877991	31.31	-0.029219
726	2013	3.96	0.0115778	0.172841	22.8529	0.529509	3.2581	0.237442	0.123611	36.97	0.097812
726	2014	4.68	0.007817	0.128899	22.8782	0.571515	3.29584	0.186753	0.113516	37.57	-0.04763
726	2015	4.78	0.0153767	0.113032	22.9306	0.539818	3.33221	0.199597	0.0809074	38.26	0.000589
726	2016	4.85	0.0053687	0.139338	22.9647	0.557487	3.3673	0.211971	0.090684	38.55	-0.031032
726	2017	5.12	0.0252908	0.102062	23.0428	0.533035	3.4012	0.235536	0.08685	39.58	0.071463
726	2018	4.21	0.01936	0.135735	23.0782	0.54552	3.43399	0.266844	0.0814399	42.78	0.073306
726	2019	4.65	0.0169518	0.0913817	23.1986	0.505837	3.46574	0.301725	0.0832386	44.74	-0.011292
727	2010	0	0.107861	0.107576	20.7525	0.46094	2.89037	0.49647	-0.037854	39.33	0.199393
727	2011	0	0.0877421	0.0640206	20.7686	0.403646	2.94444	0.509027	-0.0155633	39.6	0.047271
727	2012	5.23	0.0383119	0.117392	20.8973	0.407954	2.99573	0.649322	-0.0608877	30.25	0.165733
727	2013	0	0.0262531	-0.0315206	20.6482	0.357652	3.04452	0.564325	-0.0156525	31.72	0.013751
727	2014	0	0.0011246	0.0045511	23.1694	0.0249307	3.09104	0.963696	0.0012895	30.66	0.205875
727	2015	2.8	0.178808	-0.000939	24.1879	0.02671	3.13549	0.429146	0.000543	84.32	0.169732
727	2016	19.42	0.0480333	0.0263539	24.2435	0.78949	3.17805	0.458285	0.0024697	56.33	0.36344
727	2017	4.77	0.0473604	0.0217928	24.243	0.730334	3.21888	0.456457	0.0018556	51.69	2.8025
727	2018	8.41	0.0483906	0.0426526	24.195	0.708639	3.2581	0.480226	-0.0506258	51.78	-0.048742
727	2019	6.65	0.0674036	0.0296853	23.7899	0.719401	3.29584	0.671794	-0.450869	51.94	-0.076496
729	2010	0	0.0135333	0.105529	23.4091	0.509561	2.63906	0.351839	0.0591827	65.93	0.08517
729	2011	0	0.0135659	0.0494067	23.5374	0.517421	2.70805	0.392123	0.0549996	70.09	0.178518
729	2012	1.37	0.0116663	0.0731511	23.626	0.481038	2.77259	0.394888	0.0358719	69.04	0.073867
729	2013	1.82	0.0130787	0.163629	23.6627	0.539738	2.83321	0.315496	0.0413247	70.27	0.054862
729	2014	2.19	0.0134245	0.0635331	23.664	0.559323	2.89037	0.293281	0.0418176	68.89	-0.017793
729	2015	2.38	0.0129137	0.0889618	23.627	0.5737	2.94444	0.249375	0.0343939	70.66	-0.071498
729	2016	0	0.0132488	0.0682142	23.6277	0.553427	2.99573	0.250602	0.0174662	69.6	-0.07697
729	2017	2.25	0.0205206	0.0766658	23.6191	0.556267	3.04452	0.244339	0.0095323	68.94	-0.032628
729	2018	2.2	0.0175151	0.060796	23.5962	0.53942	3.09104	0.222432	0.012666	71.85	0.013237
729	2019	2.41	0.0158367	0.0866824	23.6226	0.518154	3.13549	0.239321	0.0145083	71.93	0.010994
733	2010	3.51	0.124149	0.0176641	21.955	0.208718	2.63906	0.334952	0.0135996	38.89	0.318035
733	2011	3.5	0.11511	-0.0008959	22.0236	0.209229	2.70805	0.353208	0.0133715	39.04	0.147921
733	2012	3.91	0.0929565	0.0060458	22.0328	0.208562	2.77259	0.344507	0.0249982	39.45	-0.109452
733	2013	4.2	0.0892005	0.0225539	22.0514	0.20079	2.83321	0.340347	0.0269506	42.5411	-0.000387
733	2014	3.74	0.0667809	0.0148982	22.3853	0.181834	2.89037	0.322552	0.025349	54.26	0.40275
733	2015	3.14	0.0488215	0.0532182	22.6188	0.13944	2.94444	0.426566	0.0279803	47.95	0.214281
733	2016	3.03	0.0944819	0.0204609	22.8253	0.135364	2.99573	0.505207	0.0229703	45.09	0.301265
733	2017	2.95	0.0741883	-0.0607018	22.9201	0.16482	3.04452	0.522398	0.0230831	42.34	0.216842
733	2018	4.69	0.106954	0.0313829	23.0395	0.137159	3.09104	0.509791	0.0253635	46.26	-0.334287
733	2019	7.69	0.12976	0.0296017	22.8942	0.14711	3.13549	0.386039	0.0336859	48.48	-0.312743
735	2010	0	0.170587	0.0220065	21.7919	0.277307	2.89037	0.427349	0.010433	22.14	0.077793
735	2011	0	0.307066	0.0315682	22.0118	0.235714	2.94444	0.496975	0.0185035	22.14	0.251245
735	2012	0.033	0.258519	-0.0166118	22.1963	0.185533	2.99573	0.582561	0.0071656	22.34	-0.228972
735	2013	0.067	0.240057	0.0425787	22.1822	0.152608	3.04452	0.578396	0.0059453	24.38	1.03403
735	2014	0.13	0.219379	-0.0051395	22.1702	0.225575	3.09104	0.57368	0.0128522	25.14	-0.419126
735	2015	0.28	0.196105	0.0056299	22.2279	0.310178	3.13549	0.593408	0.0143339	26.21	-0.274223
735	2016	0.38	0.150115	0.0466985	22.5453	0.26536	3.17805	0.427212	0.0144092	39.18	0.220656
735	2017	0.36	0.160358	0.0512218	22.5449	0.329044	3.21888	0.405789	0.0251424	35.64	0.456832
735	2018	0.43	0.225989	0.0090159	22.5662	0.390869	3.2581	0.352215	0.0618775	26.4	-0.136267
735	2019	0.46	0.199423	-0.00583325	22.6019	0.397846	3.29584	0.357066	0.00472738	26.56	0.038352
739	2010	0	0.0015118	0.0656225	21.3355	0.384978	2.99573	0.561648	0.0108494	25.98	0.11195
739	2011	0	0.0010773	0.0881473	21.4468	0.400135	3.04452	0.608746	0.0015668	27.75	0.00887
739	2012	3.03	0.0005796	0.0817831	22.136	0.351319	3.09104	0.667519	0.0327595	34.18	1.26793
739	2013	2.81	0.0005322	0.0408484	22.2628	0.310336	3.13549	0.601517	0.0345296	51.89	0.107814
739	2014	3.93	0.0004787	0.155406	22.345	0.355524	3.17805	0.544443	0.0645455	50.77	0.09791
739	2015	4.44	0.0054814	0.0817733	22.4087	0.361556	3.21888	0.552026	0.0385973	50.08	0.024849
739	2016	4.22	0.0056969	0.0321091	22.4494	0.384211	3.2581	0.534345	0.0467875	53.12	0.100105
739	2017	4.37	0.0070634	0.0368643	22.4622	0.372604	3.29584	0.464079	0.0450864	54.39	0.163358
739	2018	4.57	0.035173	0.144797	22.4726	0.342855	3.33221	0.418463	0.0644378	57.23	0.148536
739	2019	4.71	0.0898528	0.208516	22.5985	0.291138	3.3673	0.422317	0.0848438	61.36	0.130844
752	2010	0	0.370646	-0.0077688	20.8971	0.218182	2.63906	0.258496	0.0467032	45.48	0.142306
752	2011	0	0.51603	0.239058	20.8339	0.221351	2.70805	0.139485	0.0729967	25.95	0.061359
752	2012	0	0.492036	0.18796	20.8622	0.20977	2.77259	0.138299	0.0593185	22.62	0.077524
752	2013	0	0.244757	0.0737784	21.0266	0.15659	2.83321	0.167475	0.130332	22.46	-0.05266
752	2014	0	0.232162	0.0494392	21.0439	0.144498	2.89037	0.13984	0.0514404	28.09	-0.113719
752	2015	0	0.213327	0.0804588	21.0766	0.12563	2.94444	0.12948	0.0398561	25.67	-0.020428
752	2016	0	0.277616	0.0693533	21.0605	0.113374	2.99573	0.0963519	0.0283999	33.51	-0.085393
752	2017	0	0.383621	0.0176248	21.1274	0.0941716	3.04452	0.262245	0.0298783	43.3	0.011467
752	2018	0	0.471291	0.0953817	20.8563	0.117686	3.09104	0.453301	-0.335339	42.67	-0.106305
752	2019	0	0.402524	0.0457279	20.6213	0.130927	3.13549	0.6516	-0.337372	43.14	-0.01471
753	2010	0	0.105389	-0.103383	21.2391	0.14369	2.83321	0.649798	0.0369455	33.56	0.337241
753	2011	0	0.0842827	0.0167939	21.5172	0.115875	2.89037	0.705821	0.0354861	37.84	0.333329
753	2012	0	0.0675863	-0.11472	21.7852	0.0868277	2.94444	0.692971	0.027714	33.78	0.233267
753	2013	0	0.0193211	0.0095346	21.9548	0.0696732	2.99573	0.710946	0.0310501	32.79	0.123281
753	2014	0	0.0156663	-0.114618	22.1135	0.0621045	3.04452	0.581802	0.0158124	46.82	0.107181
753	2015	0	0.0163801	0.0056658	22.0641	0.0762362	3.09104	0.615609	-0.0238039	36.27	-0.078443
753	2016	0	0.0436268	0.030092	22.4115	0.0516399	3.13549	0.580786	0.0364302	36.55	0.006766
753	2017	0	0.0561344	0.158372	22.327	0.104304	3.17805	0.554079	0.0157979	41.72	-0.129001
753	2018	0	0.0780542	0.0023904	22.344	0.0889488	3.21888	0.527247	0.0163835	42.64	0.120375
753	2019	0	0.125006	0.100763	22.4279	0.0660325	3.2581	0.558788	0.0209164	43.5	-0.073036
756	2010	0	0.0811449	0.0631488	21.7311	0.366979	2.89037	0.374158	0.0375117	72.15	0.12589
756	2011	0	0.0654315	0.0323159	21.8233	0.353891	2.94444	0.417567	0.0265026	71.93	0.123667
756	2012	0	0.0693659	0.0104231	22.012	0.392194	2.99573	0.510238	0.0072382	71.58	0.011571
756	2013	0	0.0565459	0.0240656	22.0712	0.365347	3.04452	0.533215	0.0099521	71.78	0.066678
756	2014	0	0.0683547	0.0815854	22.169	0.465459	3.09104	0.549635	0.0160971	69.07	0.132537
756	2015	0	0.0626182	0.0776106	22.2256	0.460901	3.13549	0.55832	0.0209275	70.36	0.002029
756	2016	0	0.0561343	0.0930274	22.2757	0.449098	3.17805	0.559729	0.0281714	71.22	0.116187
756	2017	0	0.0628755	0.0739473	22.386	0.408239	3.21888	0.510879	0.0419536	76.89	0.124722
756	2018	0	0.0150368	0.0582488	22.5009	0.44474	3.2581	0.527302	0.0463619	71.5	0.153276
756	2019	0	0.020756	0.0541128	22.5852	0.436131	3.29584	0.5167	0.0502042	73.54	0.076452
758	2010	0	0.117761	0.0023959	23.0271	0.173904	2.63906	0.594376	0.0316128	46.8	0.287321
758	2011	0	0.14131	-0.0250237	23.2529	0.210372	2.70805	0.647664	0.0403828	46.87	0.682264
758	2012	0.09	0.0993681	-0.0729652	23.4703	0.174714	2.77259	0.700724	0.0144592	46.97	0.448173
758	2013	0.03	0.0921881	0.0095056	23.5513	0.170722	2.83321	0.628521	0.0102417	45.03	0.231619
758	2014	0.04	0.0760824	0.0292504	23.6855	0.14789	2.89037	0.661073	0.0165458	44.02	0.020035
758	2015	0.03	0.0648489	0.0625661	23.8522	0.134191	2.94444	0.716595	0.0127943	49.79	0.075894
758	2016	0.03	0.0650191	-0.0956224	23.8976	0.152921	2.99573	0.714752	0.0143296	47.25	-0.02512
758	2017	0.18	0.0638621	0.0715391	23.8385	0.164884	3.04452	0.694418	0.0163691	44.67	-0.192891
758	2018	0.04	0.0582339	0.108525	23.953	0.13617	3.09104	0.626793	0.0098013	46.68	-0.040532
758	2019	0.06	0.0616807	0.0299808	23.9609	0.117034	3.13549	0.658485	-0.0456657	46.54	-0.251592
759	2010	0	0.0167778	0.138852	22.493	0.301519	3.09104	0.572467	0.0426532	31.74	0.175951
759	2011	0	0.0123769	0.106258	22.7823	0.26195	3.13549	0.646195	0.0338984	38.08	0.167776
759	2012	0	0.0121279	0.128592	22.7912	0.265094	3.17805	0.63168	0.0254586	39.04	0.132696
759	2013	0	0.0129371	0.0838914	22.9042	0.314435	3.21888	0.667444	0.0191579	48.81	0.049308
759	2014	0	0.0128149	0.0391967	22.9043	0.419462	3.2581	0.655902	0.0207604	68.53	0.026129
759	2015	0	0.008564	0.0129099	22.8769	0.47228	3.29584	0.654269	0.0003887	64.41	-0.030021
759	2016	0	0.0495516	0.0763003	22.9298	0.442728	3.33221	0.668667	0.0009772	64.84	-0.063107
759	2017	0	0.0394181	0.0221307	22.7716	0.45892	3.3673	0.581445	0.0098177	74.64	-0.010429
759	2018	0	0.0457913	0.0739001	22.8032	0.428887	3.4012	0.546828	0.0546348	74.02	0.000156
759	2019	0	0.0350096	0.0917768	22.9436	0.484588	3.43399	0.611966	0.00140867	75.43	0.022317
761	2010	0	0.0004402	0.0721036	24.3032	0.525668	2.63906	0.58058	0.0257953	87.9	0.283444
761	2011	0	0.0003846	0.0324765	24.4383	0.43854	2.70805	0.621051	0.0193756	86.86	0.103837
761	2012	6.43	0.0004152	0.0230716	24.3694	0.446405	2.77259	0.600391	0.0018122	85.11	-0.115802
761	2013	7.08	0.0127821	0.0624373	24.4856	0.431462	2.83321	0.635808	0.0064911	84.56	-0.095587
761	2014	6.16	0.0005549	0.0583304	24.6186	0.348669	2.89037	0.67792	0.0064037	83.68	0.027095
761	2015	5.24	0.0005352	-0.0518426	24.5179	0.450866	2.94444	0.720229	-0.0728927	79.95	-0.293767
761	2016	4.87	0.0046877	0.176342	24.7159	0.381722	2.99573	0.754481	0.0152313	79.34	0.009311
761	2017	3.43	0.0084298	0.0435607	24.8664	0.378615	3.04452	0.764294	0.0255466	74.21	0.371938
761	2018	2.98	0.0175119	0.0607041	24.8115	0.401199	3.09104	0.670324	0.0173761	80.61	0.238818
761	2019	2.44	4.352e-05	0.114896	24.8297	0.430146	3.13549	0.67047	0.00916923	82.25	0.051004
762	2010	0	0.0750164	0.0393833	20.922	0.4263	2.63906	0.313195	0.0082746	35.67	0.600241
762	2011	0	0.0336999	-0.0583976	21.6944	0.17352	2.70805	0.134656	0.0102474	36.07	0.187276
762	2012	0.36	0.0684558	0.018926	21.6461	0.12675	2.77259	0.173278	-0.0636023	33.07	-0.082886
762	2013	1.56	0.0862791	-0.0411156	21.6753	0.166675	2.83321	0.187615	0.01045	29.17	0.408035
762	2014	0.37	0.0554088	-0.039424	21.7029	0.160825	2.89037	0.254193	-0.037116	30.21	-0.283984
762	2015	0.16	0.0580182	0.127734	21.5998	0.172421	2.94444	0.158811	0.0148572	30.49	0.76981
762	2016	0	0.0744361	0.0954113	21.7954	0.136055	2.99573	0.141493	0.0194096	34.15	-0.236343
762	2017	0	0.0425399	-0.0271551	21.8569	0.120692	3.04452	0.164759	0.0280028	34.66	-0.040334
762	2018	0	0.0448291	-0.0217284	21.7536	0.124809	3.09104	0.14416	-0.0702416	33.64	-0.251389
762	2019	0	0.00934622	0.0346281	21.7753	0.0930715	3.13549	0.140264	0.0222951	34.32	0.313972
766	2010	0	0.093123	0.0321896	20.6208	0.13533	2.89037	0.339804	0.0133155	27.69	0.008464
766	2011	0	0.0960511	-0.0090158	20.5952	0.129311	2.94444	0.309937	0.0127769	29.08	0.070076
766	2012	5.4	0.105643	-0.007257	20.6122	0.118877	2.99573	0.307619	0.0043096	28.31	-0.296595
766	2013	4.35	0.140215	0.0930113	20.8249	0.10166	3.04452	0.444368	0.0036966	29.12	0.157733
766	2014	0.99	0.120678	0.0266944	20.9745	0.0994442	3.09104	0.487007	0.0040181	29.36	0.410287
766	2015	4.02	0.139896	-0.03873	22.1477	0.173496	3.13549	0.459446	0.0016515	42.51	-0.052089
766	2016	4.96	0.139644	0.0170885	22.3916	0.153594	3.17805	0.215342	0.0399585	63.78	3.30294
766	2017	3.97	0.128863	0.0046158	22.4684	0.139677	3.21888	0.228451	0.044892	63.7	0.789719
766	2018	3.55	0.12426	0.0284677	22.5145	0.130774	3.2581	0.208321	0.0548968	63.56	0.376716
766	2019	4.44	0.0179884	0.0159345	22.2704	0.165261	3.29584	0.432534	-0.434848	58.83	-0.056023
768	2010	0	0.0076538	0.0055116	23.7289	0.0797326	2.63906	0.506343	0.0186751	61.02	0.280898
768	2011	0	0.0078843	0.0046936	23.7758	0.0932977	2.70805	0.522837	0.006301	62.39	-0.158467
768	2012	0.75	0.0058092	-0.0248113	24.1027	0.136228	2.77259	0.584421	0.0089557	63.24	0.758335
768	2013	0.72	0.0057561	0.0589555	24.1925	0.143671	2.83321	0.615896	0.0114281	63.4	0.108923
768	2014	0.88	0.0062626	-0.0332654	24.251	0.147971	2.89037	0.620594	0.0110331	63.74	0.22634
768	2015	0.57	0.013885	0.0352948	24.3467	0.135204	2.94444	0.547784	0.0122967	64.18	0.137639
768	2016	1.68	0.0118196	0.036253	24.3924	0.135514	2.99573	0.548585	0.0116016	65.35	0.083186
768	2017	2.62	0.0217282	0.0321463	24.4305	0.117248	3.04452	0.566791	0.0116441	64.02	0.189772
768	2018	1.87	0.0186594	0.0293076	24.5923	0.102129	3.09104	0.596783	0.0106042	64.55	0.076877
768	2019	0.39	0.0560538	0.0113502	24.6102	0.0866535	3.13549	0.659529	0.0116696	62.43	0.024797
777	2010	0	0.096069	0.0240778	21.0839	0.151439	2.63906	0.346502	0.0354197	50.01	0.043455
777	2011	0	0.0792518	-0.0284443	21.167	0.178019	2.70805	0.377679	0.034453	49.82	0.22512
777	2012	0	0.0765071	-0.0011776	21.2737	0.156235	2.77259	0.409436	0.0319925	46.97	0.115702
777	2013	3.25	0.0816905	0.0956962	21.3282	0.236984	2.83321	0.420844	0.0339088	45.54	0.159439
777	2014	4.44	0.0933248	-0.0014949	21.3232	0.239251	2.89037	0.390611	0.0390211	34.99	0.105193
777	2015	3.74	0.100954	0.0407415	21.3659	0.214669	2.94444	0.382072	0.0439967	31.45	-0.005541
777	2016	3.95	0.157291	0.0056689	21.3778	0.154344	2.99573	0.330283	0.0531315	31.58	-0.065471
777	2017	4.52	0.15736	-0.0370714	21.449	0.133119	3.04452	0.377156	0.0193752	31.89	-0.09646
777	2018	3.45	0.183003	0.0255158	21.5367	0.114311	3.09104	0.398286	0.045658	32.04	0.403337
777	2019	3.53	0.146577	-0.0326505	21.6065	0.0989739	3.13549	0.391127	0.0561314	31.93	0.032267
778	2010	0	0.0186136	0.0085889	24.0082	0.263376	2.63906	0.548247	0.057832	54.76	0.493586
778	2011	0	0.0377523	0.0272361	24.2111	0.240236	2.70805	0.589636	0.0536286	55.31	0.396242
778	2012	1.91	0.0368206	0.0590974	24.4172	0.321295	2.77259	0.651748	0.0377085	55.64	0.119721
778	2013	2.15	0.065343	0.0007391	24.6579	0.33401	2.83321	0.662497	0.0211858	63.15	0.071377
778	2014	1.54	0.100493	0.0376357	24.6987	0.316354	2.89037	0.667699	0.0104498	51.1	-0.035249
778	2015	1.68	0.115963	0.0411411	24.6526	0.325904	2.94444	0.640095	0.0091807	47.6	-0.177037
778	2016	1.71	0.158079	0.022405	24.6206	0.292576	2.99573	0.625549	0.0091431	48.9	0.042559
778	2017	2.39	0.118669	0.0751389	24.6157	0.329321	3.04452	0.579449	0.0217331	47.22	-0.208848
778	2018	2.41	0.0875146	0.0723943	24.6714	0.312265	3.09104	0.581242	0.0392396	50.63	-0.017429
778	2019	2.02	0.0855409	0.0631169	24.6265	0.332758	3.13549	0.548986	0.0320014	51.31	0.008449
782	2010	0	0.0239269	0.115841	21.6089	0.380267	2.94444	0.602127	0.0408492	28.49	0.522935
782	2011	0	0.048323	0.0888252	21.5835	0.375561	2.99573	0.543669	0.0585905	26.87	0.178784
782	2012	2.63	0.054724	0.118253	21.4671	0.398069	3.04452	0.480951	0.0160067	26.87	-0.168859
782	2013	2.36	0.0424805	-0.0753845	21.6857	0.331768	3.09104	0.584809	0.0028846	30.89	-0.029179
782	2014	2.72	0.0516467	0.100949	21.6568	0.2979	3.13549	0.496837	-0.0933307	46.77	-0.090936
782	2015	3.2	0.0477908	0.0009247	21.5551	0.437841	3.17805	0.433064	0.0205003	40.71	-0.153557
782	2016	3.22	0.0971853	0.140242	21.6572	0.37606	3.21888	0.524044	-0.0320632	40.85	-0.150045
782	2017	3.75	0.0355936	-0.0963499	21.692	0.341251	3.2581	0.530245	0.0139698	42.18	0.470598
782	2018	3.32	0.178914	0.0855306	21.7857	0.286126	3.29584	0.488762	0.0132061	41.65	0.071536
782	2019	3.52	0.100351	0.0648205	21.7083	0.297606	3.3322	0.449774	0.00803666	39.13	-0.216806
785	2010	0	0.27413	0.136604	21.6929	0.243942	3.04452	0.723535	0.0293076	55.19	0.101211
785	2011	0	0.258866	0.101779	21.7262	0.215134	3.09104	0.708794	0.0347663	48.14	0.10796
785	2012	0	0.236669	0.103301	21.7879	0.206354	3.13549	0.70165	0.0262719	47.73	0.023395
785	2013	0	0.26186	0.106025	21.8257	0.20823	3.17805	0.693671	0.0217914	50.79	0.026292
785	2014	0	0.21687	0.0704504	21.7825	0.284579	3.21888	0.662581	0.0192507	47.62	0.033815
785	2015	0	0.213941	0.0589271	21.6931	0.294096	3.2581	0.655847	-0.0059884	53.85	-0.010827
785	2016	0	0.310457	0.079916	21.7767	0.248462	3.29584	0.681797	0.0129306	51.87	-0.09002
785	2017	0	0.253047	0.101718	21.7641	0.229126	3.33221	0.545026	0.139423	53.47	-0.003537
785	2018	0	0.2049	0.0876972	21.7261	0.224426	3.3673	0.517737	0.0403993	47.64	0.011786
785	2019	0.58	0.456245	0.0761759	24.2433	0.0671967	3.4012	0.522795	0.0932615	92.58	1.24669
786	2010	0	0.0284503	0.123993	22.7189	0.445768	2.63906	0.562323	0.083046	65.42	0.334058
786	2011	0	0.0250312	0.130679	22.8651	0.429118	2.70805	0.560453	0.0883023	64.79	0.366221
786	2012	1.25	0.0282216	0.120394	22.9659	0.526977	2.77259	0.526314	0.0992813	63.42	0.119956
786	2013	1.3	0.017346	0.142151	23.0831	0.531884	2.83321	0.487038	0.118809	63.79	0.120405
786	2014	1.7	0.101801	0.11731	23.3165	0.438678	2.89037	0.362489	0.109861	62.25	0.107469
786	2015	1.8	0.150346	0.140331	23.3337	0.479081	2.94444	0.319232	0.089367	53.98	-0.089675
786	2016	2.65	0.169078	0.119044	23.387	0.474078	2.99573	0.270823	0.102123	60.59	0.080107
786	2017	2.37	0.203363	0.164747	23.5027	0.454988	3.04452	0.224386	0.14617	57.35	0.368837
786	2018	2.91	0.205855	0.155387	23.6085	0.423823	3.09104	0.193719	0.138523	60.66	0.12545
786	2019	3.16	0.10038	0.0924818	23.7896	0.421892	3.13549	0.322458	0.0212728	64.59	0.060335
788	2010	0	0.0012849	0.0558878	21.4059	0.196616	2.89037	0.570731	0.135934	65.28	0.477176
788	2011	0	0.0012862	0.0288118	21.7334	0.137615	2.94444	0.621211	0.0418603	63.72	0.505419
788	2012	1.68	0.0006823	0.0264206	22.0154	0.107518	2.99573	0.697721	0.0206012	61.15	-0.003962
788	2013	1.44	9.66e-05	0.0210626	22.1653	0.341126	3.04452	0.721491	0.0177151	55.78	0.189189
788	2014	2.87	0.0090039	0.0359906	22.252	0.389007	3.09104	0.75428	-0.0082313	51.14	-0.021866
788	2015	0.65	0.0109277	0.130821	21.8623	0.0458808	3.13549	0.638146	0.0037528	49.62	-0.112582
788	2016	0.25	0.0117107	-0.0572713	21.4371	0.0807615	3.17805	0.442488	0.0054693	53.23	0.029609
788	2017	0.62	0.0066623	-0.0126869	21.4537	0.0753267	3.21888	0.435803	0.0159638	52.75	0.036544
788	2018	0.78	0.0029211	0.0953845	21.4853	0.0693974	3.2581	0.43586	0.0210115	47.96	0.079163
788	2019	1.23	3.63e-05	-0.00235019	21.6235	0.0629408	3.29584	0.493412	0.0202764	46.64	0.083463
789	2010	0	0.0403632	0.120258	22.6083	0.552127	2.63906	0.645621	0.0440921	63.05	0.342581
789	2011	0	0.0320156	0.161861	22.6731	0.543451	2.70805	0.628698	0.111423	53.66	0.468277
789	2012	0	0.0321265	0.0805479	22.6961	0.542206	2.77259	0.602432	0.0390785	59.41	-0.175299
789	2013	0	0.0292934	0.13571	22.7832	0.504086	2.83321	0.547725	0.0889646	53.19	0.326412
789	2014	0	0.0290249	0.112898	22.9022	0.519898	2.89037	0.5243	0.0991345	52.07	0.081527
789	2015	0	0.0413656	0.088287	22.9214	0.493861	2.94444	0.546393	0.0380677	49.73	-0.164562
789	2016	0	0.0437233	0.107655	22.861	0.507668	2.99573	0.482544	0.0455873	52.4	0.013387
789	2017	0	0.0481262	0.189863	22.8484	0.482127	3.04452	0.446705	0.100552	54.7	0.253818
789	2018	0.03	0.0418368	0.2507	23.0312	0.384324	3.09104	0.393845	0.182799	55.96	0.438933
789	2019	0.12	0.00456576	0.207782	23.1919	0.31251	3.13549	0.362792	0.174026	54.91	0.115886
790	2010	0	0.0462483	0.150762	20.4612	0.278245	3.13549	0.401104	0.0156584	29.54	0.283965
790	2011	0	0.0405158	0.0695393	20.5751	0.197585	3.17805	0.428828	0.0233424	28.14	0.127759
790	2012	5.79	0.04199	-0.0509256	20.631	0.176356	3.21888	0.401343	0.0359299	28.3	0.052618
790	2013	4.81	0.0353789	0.0344431	20.735	0.150912	3.2581	0.421391	0.0494777	27.1	0.133118
790	2014	6.11	0.0255013	-0.0172967	20.7839	0.215314	3.29584	0.404916	0.0622026	25.84	-0.197007
790	2015	6.98	0.0270763	-0.0653735	20.6462	0.329333	3.33221	0.369928	-0.0404041	25.37	-0.122875
790	2016	6.41	0.0068694	0.047286	20.8104	0.268813	3.3673	0.38971	0.0756139	32.52	0.241484
790	2017	6.33	0.0047234	-0.0229377	21.0055	0.180424	3.4012	0.367401	0.129457	35.89	0.02739
790	2018	5.75	0.0373458	0.0993783	20.804	0.172437	3.43399	0.229271	0.0287512	29.35	0.071865
790	2019	3.96	0.0329195	0.0571168	20.853	0.154464	3.46574	0.226426	0.0541349	29.83	0.176697
791	2010	0	0.106403	0.0328012	20.3914	0.253761	2.63906	0.514789	0.0072579	46.57	0.210348
791	2011	0	0.118656	0.0150339	20.4329	0.242819	2.70805	0.550087	-0.015572	43.86	0.140987
791	2012	0	0.0287229	0.0876754	23.2981	0.796971	2.77259	0.741722	0.0261358	85.39	3.74096
791	2013	0	0.0291265	0.0963998	23.3019	0.769972	2.83321	0.722607	0.0260798	85.5	0.022634
791	2014	0	0.029117	0.0673553	23.3349	0.870581	2.89037	0.722105	0.015116	91.38	-0.083274
791	2015	0	0.0296091	0.0655514	23.318	0.863408	2.94444	0.718553	0.0022896	86.08	-0.096605
791	2016	0	0.024314	0.0542957	23.664	0.831082	2.99573	0.727771	-0.006049	81.06	0.200594
791	2017	0	0.0350875	0.0614205	23.6683	0.793003	3.04452	0.695013	0.0132697	74.77	0.195791
791	2018	0	0.0335643	0.0716214	23.6751	0.780163	3.09104	0.676219	0.0265428	70.75	0.211648
791	2019	0	0.0359095	0.0806747	23.6667	0.751432	3.13549	0.624135	0.0255641	65.21	-0.016626
792	2010	0	0.0038473	0.198087	23.0897	0.231013	2.63906	0.444052	0.174684	60.89	0.085856
792	2011	0	0.0167371	0.0404823	24.1033	0.22466	2.70805	0.492258	0.0959311	74.55	0.368755
792	2012	0.05	0.0129601	0.0350418	24.4714	0.211138	2.77259	0.583211	0.0648427	74.64	0.220322
792	2013	0.1	0.0102116	0.0024895	24.7085	0.226273	2.83321	0.665331	0.0198165	75.62	-0.021308
792	2014	0.1	0.0085471	0.0199656	24.9413	0.275848	2.89037	0.716052	0.0196082	74.84	0.293998
792	2015	0.07	0.008669	0.0093301	25.1142	0.341222	2.94444	0.696674	0.0067428	66.87	0.038939
792	2016	0.11	0.008652	0.0244595	25.1414	0.441414	2.99573	0.682064	0.0025268	66.75	-0.047608
792	2017	0.19	0.0080469	0.0184221	25.1351	0.638713	3.04452	0.730204	-0.0520321	62.61	0.128835
792	2018	1.13	0.0089353	0.0953031	25.0407	0.69132	3.09104	0.749489	-0.0480091	63.05	0.529115
792	2019	0.64	0.00543644	0.123762	23.8382	0.319833	3.13549	2.29013	-2.07098	60.14	-0.002267
795	2010	0	0.0021044	-0.078633	21.0795	0.187163	2.63906	0.820811	0.007321	38.04	0.418391
795	2011	0	0.0019168	0.0183676	21.1729	0.143855	2.70805	0.765506	0.0712805	35.45	0.849258
795	2012	2.88	0.0013678	0.0346587	21.2959	0.121573	2.77259	0.784707	0.0079256	35.78	0.028747
795	2013	3.64	0.0615621	-0.0902175	21.151	0.138562	2.83321	0.854923	-0.103778	35.72	-0.36944
795	2014	2.62	0.0505603	0.0065567	21.325	0.160667	2.89037	0.572082	0.0059056	47.84	-0.123111
795	2015	4.49	0.040068	-0.101438	21.3791	0.259347	2.94444	0.382267	-0.0307936	51.38	0.445706
795	2016	5.41	0.0456694	0.0558623	21.6495	0.240438	2.99573	0.20797	0.012427	56.71	0.465252
795	2017	5.39	0.0800191	0.037639	21.6884	0.230983	3.04452	0.199601	0.0393977	56.54	0.124798
795	2018	4.99	0.171509	0.0142521	21.7725	0.211587	3.09104	0.222516	0.0424591	56.62	0.149712
795	2019	4.98	0.017047	0.0775266	21.9609	0.179853	3.13549	0.309282	0.0425644	53.95	0.17686
796	2010	0	0.063204	0.106884	20.5418	0.387745	2.89037	0.357571	0.0557693	23.02	0.434538
796	2011	0	0.0545926	0.0354798	20.9016	0.265872	2.94444	0.532289	0.0254352	24.72	0.250724
796	2012	0	0.139178	0.0697656	20.7155	0.222849	2.99573	0.422295	0.0291529	22.9	0.061032
796	2013	0	0.114716	0.0368644	20.9705	0.14478	3.04452	0.511613	0.0504868	22.47	0.18016
796	2014	0	0.121466	0.127565	20.9597	0.147778	3.09104	0.479718	0.0457609	22.58	-0.081737
796	2015	0	0.0388779	0.0814123	21.9864	0.0622451	3.13549	0.501898	0.0646776	74.29	7.30834
796	2016	0	0.287317	0.0598121	22.4099	0.0445058	3.17805	0.617814	0.0445508	74.29	0.344819
796	2017	0	0.156867	0.0818608	22.528	0.0427967	3.21888	0.639809	0.0401179	75.4	0.212373
796	2018	0	0.306654	0.0370737	22.5315	0.0415643	3.2581	0.608923	0.0358374	77.14	0.016693
796	2019	0	0.127847	-0.0621568	22.5974	0.0350031	3.29584	0.602598	0.0233615	69.11	-0.262123
797	2010	0	0.100945	-0.0044717	22.3721	0.0176575	3.13549	0.707431	0.0213169	59.12	-0.310047
797	2011	0	0.0500328	0.0546839	22.4504	0.0137087	3.17805	0.729406	0.0153776	60.35	-0.243495
797	2012	0	0.0376549	0.109353	22.6266	0.0232352	3.21888	0.760847	0.0200012	62.56	0.657448
797	2013	0	0.0327618	-0.131771	22.6842	0.0278786	3.2581	0.761953	0.0168159	57.91	0.010618
797	2014	0	0.0350411	-0.0102228	22.7974	0.0253578	3.29584	0.783546	0.0124054	67.13	-0.109914
797	2015	0	0.037907	-0.0527162	23.0248	0.0199458	3.33221	0.861614	0.0129278	59.24	0.134349
797	2016	0	0.0136142	0.126186	23.1127	0.0232827	3.3673	0.786772	0.0195101	62.2	0.06732
797	2017	0	0.009644	-0.108104	23.4506	0.0280949	3.4012	0.640025	0.0170681	59.52	0.622434
797	2018	0.1	0.0264309	-0.0686518	23.4833	0.0574648	3.43399	0.630874	0.0269926	62.07	0.166843
797	2019	0.13	0.0215242	-0.0713942	23.7326	0.0429419	3.46574	0.707175	0.0190392	61.76	0.073544
798	2010	0	0.150194	0.0848739	20.4821	0.263515	2.56495	0.12537	0.063573	62.57	0.139346
798	2011	0	0.115975	0.0354834	20.6445	0.242023	2.63906	0.212728	0.0657941	61.09	-0.035453
798	2012	0	0.0772483	0.0159449	20.6084	0.289466	2.70805	0.13448	0.0712441	61.65	0.433151
798	2013	0	0.168329	0.0996641	20.6556	0.276282	2.77259	0.102502	0.0559565	61.37	-0.412248
798	2014	0	0.0808856	-0.0168591	20.6497	0.279124	2.83321	0.0930445	0.0209833	64.96	0.279016
798	2015	0	0.139997	0.0754822	20.5625	0.350392	2.89037	0.356848	-0.45052	63.24	0.376936
798	2016	0	0.177766	0.0337032	20.6174	0.298032	2.94444	0.348663	0.0312916	63.05	0.024805
798	2017	0	0.230793	0.14483	20.7497	0.325788	2.99573	0.332032	0.0487853	66.5	0.399815
798	2018	0	0.331993	0.012039	20.7684	0.297652	3.04452	0.244431	0.0518114	67.09	-0.162979
798	2019	0	0.208849	-0.00375282	20.8408	0.357872	3.09104	0.277772	0.0180946	66.69	-0.075923
800	2010	0	0.044121	0.132564	23.5954	0.162058	2.63906	0.504913	0.107428	63.63	0.346587
800	2011	0	0.0519152	-0.0343843	23.513	0.205282	2.70805	0.486026	0.0100288	61.45	-0.126008
800	2012	2.72	0.0607647	0.0925246	23.5154	0.2071	2.77259	0.53414	-0.0461206	60.85	-0.283829
800	2013	2.2	0.0513781	0.0661384	23.7713	0.275966	2.83321	0.591795	0.0490243	60.88	0.268987
800	2014	1.51	0.0637231	0.0139165	23.7637	0.284011	2.89037	0.584147	0.0065529	60.11	0.14093
800	2015	1.6	0.09643	0.0465431	23.6158	0.30381	2.94444	0.515193	0.0033579	62.15	-0.243329
800	2016	2.47	0.0954745	0.0297994	23.6703	0.253771	2.99573	0.597165	-0.0526402	60.52	-0.137921
800	2017	1.42	0.111069	0.123587	23.6405	0.227931	3.04452	0.571607	0.0132686	60.24	0.236076
800	2018	2.72	0.170445	0.0045733	23.6479	0.230883	3.09104	0.563353	0.0147895	60.99	-0.065013
800	2019	3.88	0.187135	0.106757	23.7016	0.224992	3.13549	0.587124	0.0019476	65.39	0.083836
801	2010	0	0.089869	0.0811404	21.5722	0.116843	3.17805	0.650275	0.0225772	72.15	2.96874
801	2011	0	0.100271	-0.061567	21.47	0.104482	3.21888	0.588181	0.0284573	66.18	-0.328562
801	2012	2.62	0.0688254	-0.0574825	21.7659	0.0770225	3.2581	0.506198	0.0240647	71.72	0.233587
801	2013	3.79	0.143772	0.0139674	21.883	0.0708709	3.29584	0.539606	0.0236966	65.35	-0.103751
801	2014	4.38	0.212742	0.0284491	21.8185	0.0709715	3.33221	0.482847	0.0261456	67.14	-0.09393
801	2015	7.02	0.0478334	0.034545	22.283	0.0854003	3.3673	0.517891	0.0490632	61.81	0.489757
801	2016	6.11	0.052801	0.0125475	22.3542	0.0778059	3.4012	0.532695	0.0389409	59.03	0.17412
801	2017	5.99	0.0693366	-0.0346278	22.3318	0.0746737	3.43399	0.526438	0.000163	56.99	-0.19168
801	2018	6.64	0.0590983	0.0147632	22.412	0.0636851	3.46574	0.550798	0.0167378	56.59	0.198979
801	2019	8.44	0.101156	0.0308193	22.4216	0.0600417	3.49651	0.554059	0.00462235	55.84	-0.212388
807	2010	0	0.0072948	-0.018465	23.1989	0.337168	3.71357	0.616878	0.0041119	53.83	0.406219
807	2011	0	0.0076754	0.0586095	23.4231	0.258283	3.73767	0.66536	0.008078	52.11	0.092869
807	2012	0.1	0.0106778	0.0508062	23.6581	0.421812	3.7612	0.734207	0.0015357	53.14	0.335568
807	2013	0	0.0134592	0.10101	23.8573	0.519198	3.78419	0.764156	-0.0047977	54.92	0.396082
807	2014	1.25	0.0123774	0.0120934	23.9181	0.544705	3.80666	0.807475	-0.0295615	56.66	0.278999
807	2015	0.9	0.0134031	0.105052	24.1002	0.553852	3.82864	0.773096	-0.0149765	60.19	-0.169723
807	2016	2.8	0.0130023	0.0285445	24.1867	0.547585	3.85015	0.690959	0.0064752	54.28	-0.019493
807	2017	2.98	0.0149327	0.0566429	24.3034	0.49133	3.8712	0.695278	0.0199733	50.56	0.42376
807	2018	3.62	0.0134214	0.0089902	24.3482	0.524387	3.89182	0.754381	-0.0465248	49.15	-0.019909
807	2019	4.13	0.00873994	0.0930766	24.4016	0.573471	3.91202	0.682323	0.013775	48.65	0.11961
810	2010	0	0.0047447	0.0877469	20.8676	0.501433	3.13549	0.481451	0.0825312	72.69	0.214109
810	2011	0	0.0030453	0.0635109	20.9873	0.416782	3.17805	0.504915	0.0577518	72.92	0.118576
810	2012	2.56	0.0004866	0.114559	20.8457	0.566615	3.21888	0.436865	0.015871	75.32	-0.090816
810	2013	1.23	0.0005037	0.105189	20.8112	0.545401	3.2581	0.405774	0.0149216	72.58	-0.008194
810	2014	4.72	0.0129083	0.0547235	22.0867	0.0092386	3.29584	0.48494	0.0984734	83.3	2.12157
810	2015	4.64	0.146728	0.0840847	22.3851	0.0098648	3.33221	0.553312	0.0783058	78.7	0.173118
810	2016	3.93	0.0301755	0.0671288	22.6075	0.098897	3.3673	0.586625	0.0800827	77.47	0.442877
810	2017	3.79	0.0106717	-0.0774778	22.7484	0.0915612	3.4012	0.635543	0.0125704	75.65	0.224008
810	2018	4.79	0.0015366	-0.0092899	22.8454	0.0810451	3.43399	0.628159	0.0378683	73.15	0.069996
810	2019	5.5	0.0109942	0.00576198	23.0786	0.0742252	3.46574	0.629257	0.058472	70.4	0.145957
811	2010	0	0.251246	0.0662025	21.2649	0.203537	3.13549	0.571663	0.0757699	62.44	0.191375
811	2011	0	0.346861	0.0310467	21.5499	0.138042	3.17805	0.518852	0.0688812	64.36	0.416249
811	2012	4.78	0.419998	0.0669631	21.5299	0.149046	3.21888	0.432979	0.0636578	51.55	-0.105521
811	2013	4.82	0.465622	0.0319158	21.6613	0.119646	3.2581	0.398078	0.0996639	54.22	0.003236
811	2014	4.28	0.342358	0.0586991	21.7937	0.102001	3.29584	0.412951	0.0780556	50.07	0.106623
811	2015	3.21	0.127284	0.0655651	22.2086	0.13746	3.33221	0.528854	0.0742216	51.38	0.696958
811	2016	3.39	0.173664	0.0500386	22.3865	0.130459	3.3673	0.545409	0.0606844	55.84	0.053576
811	2017	3.2	0.159184	0.0137205	22.4387	0.123857	3.4012	0.48694	0.059577	52.71	0.142037
811	2018	3.19	0.139327	0.0517354	22.5235	0.116089	3.43399	0.509518	0.0498937	50.77	0.044716
811	2019	3.38	0.138133	0.0516826	22.7291	0.100503	3.46574	0.465657	0.0630621	51.82	0.059446
812	2010	0	0.0184467	0.105393	20.8689	0.452233	2.89037	0.322397	0.0545908	30.74	-0.093574
812	2011	0	0.0139317	0.0615219	20.9991	0.388697	2.94444	0.348714	0.0652728	30.73	0.166759
812	2012	0.6	0.0118982	0.0098583	21.0404	0.356534	2.99573	0.31394	0.0790349	29.37	0.058789
812	2013	1.11	0.0203799	0.0594436	21.1477	0.328193	3.04452	0.330815	0.0644156	28.85	0.112307
812	2014	0.87	0.0173616	0.0588304	21.2905	0.299735	3.09104	0.387321	0.0566595	29.13	-0.075002
812	2015	0	0.0186194	0.0789397	21.3946	0.268321	3.13549	0.432356	0.0242363	28.5	-0.103707
812	2016	0.43	0.0198663	0.0941949	21.3086	0.34559	3.17805	0.368412	0.0320582	32.79	0.881304
812	2017	1.43	0.0143587	0.0800038	21.6116	0.320098	3.21888	0.421325	0.0208032	45.25	-0.221441
812	2018	3.09	0.0458632	0.0522829	21.6809	0.294031	3.2581	0.462054	0.0090855	39.46	0.26112
812	2019	3.16	0.0387994	0.0377602	21.8199	0.339368	3.29584	0.521175	0.0110903	38.01	-0.064519
813	2010	0	0.0016063	-0.0630284	20.2759	0.210818	3.4012	0.33481	0.0085862	61.65	0.191879
813	2011	0	0.0013318	-0.0261717	20.321	0.188344	3.43399	0.35868	0.0058252	61.15	0.013901
813	2012	1.75	0.0012687	0.0277612	20.2036	0.197209	3.46574	0.301876	-0.023168	61.34	-0.144476
813	2013	1.37	0.0080721	0.0897578	21.3654	0.276487	3.49651	0.258076	0.0404817	69.48	1.21207
813	2014	0.52	0.007253	0.0671673	21.4322	0.26151	3.52636	0.334566	0.0252551	69.32	-0.017225
813	2015	0.18	0.0088459	0.0633352	21.4025	0.35924	3.55535	0.303912	0.0152527	70.08	-0.086881
813	2016	3.59	0.05666	0.0668095	22.0911	0.0470844	3.58352	0.0446587	0.167866	82.9	1.82513
813	2017	2.46	0.0512745	0.0748469	22.3601	0.0874258	3.61092	0.115503	0.15476	81.09	0.538667
813	2018	2.63	0.145653	0.0641344	22.5019	0.093664	3.63759	0.108104	0.15714	78	0.482158
813	2019	6.68	0.378035	0.262966	22.5029	0.0939887	3.66356	0.053334	0.056632	73.91	-0.460632
819	2010	0	0.104665	0.112709	20.1838	0.274508	3.04452	0.137201	0.0584824	49.65	0.416141
819	2011	0	0.0942928	0.11979	20.2088	0.240781	3.09104	0.100893	0.0661805	47.68	-0.043623
819	2012	0.17	0.0810749	0.118964	20.3261	0.201329	3.13549	0.0931038	0.0916054	48.34	0.30348
819	2013	0.08	0.0823806	0.139926	20.4052	0.170155	3.17805	0.113279	0.0826595	47.7	-0.049918
819	2014	0.07	0.0750465	0.076304	20.4697	0.274925	3.21888	0.135365	0.0470151	46.8	-0.240941
819	2015	0.071	0.078212	0.0813472	20.5234	0.264162	3.2581	0.132886	0.057582	42.77	0.014681
819	2016	0.12	0.0580025	0.0968593	20.5337	0.23433	3.29584	0.138221	0.0139925	41.97	-0.080753
819	2017	0.1	0.0246108	0.0228083	20.5248	0.210474	3.33221	0.163197	-0.0153387	42.69	0.165458
819	2018	0.11	0.0152013	0.109911	20.5751	0.176437	3.3673	0.121477	0.0539961	42.03	0.266353
819	2019	0.42	0.0822983	0.0485368	20.6801	0.158771	3.4012	0.128416	0.0611593	41.76	-0.132079
821	2010	0	0.184392	0.0537167	21.0751	0.228438	2.89037	0.184741	0.0217078	41.15	0.338303
821	2011	0	0.135724	-0.0608325	21.196	0.281457	2.94444	0.267277	0.0026812	39.55	0.28566
821	2012	2.36	0.221084	0.0803234	21.1024	0.301393	2.99573	0.270842	-0.0570444	38.52	-0.226464
821	2013	2.17	0.106172	-0.0194577	21.3559	0.305091	3.04452	0.386468	0.0061258	34.95	0.390904
821	2014	3.46	0.196787	0.0111872	21.3856	0.285261	3.09104	0.394635	0.0113221	35.17	0.274889
821	2015	3.85	0.185593	0.0556483	21.7451	0.20034	3.13549	0.360654	0.0236247	48.87	0.112714
821	2016	4.43	0.129788	0.0257629	21.8062	0.177363	3.17805	0.366865	0.0331439	51.88	0.247685
821	2017	4.88	0.116751	0.0222538	21.8326	0.117667	3.21888	0.363028	0.0527625	51.79	0.198978
821	2018	4.68	0.0809034	0.0269461	22.375	0.0758779	3.2581	0.433792	0.0297714	54.2	0.463617
821	2019	6.72	0.0577591	0.00769426	22.3348	0.0791004	3.29584	0.523492	-0.105301	53.01	0.003883
823	2010	0	0.0234624	0.0984494	21.9361	0.375028	2.63906	0.422546	0.0592903	48.525	0.300205
823	2011	0	0.0211075	0.0619781	21.9389	0.40544	2.70805	0.383339	0.0666684	46.943	0.103832
823	2012	3.28	0.0236734	0.0854205	21.9939	0.378713	2.77259	0.37921	0.0660212	43.31	0.105593
823	2013	3.64	0.0169367	0.0949996	22.1029	0.321194	2.83321	0.431372	0.0425718	44.55	-0.02653
823	2014	3.24	0.0239452	0.0409196	22.2848	0.345109	2.89037	0.33981	0.0412767	51.05	0.123295
823	2015	3.17	0.0235594	0.0759853	22.2525	0.363085	2.94444	0.312976	0.0264669	38.37	-0.085989
823	2016	3.37	0.0239449	0.10602	22.2748	0.335433	2.99573	0.292314	0.0493184	47.1	-0.029222
823	2017	3.52	0.0229288	0.0621389	22.3514	0.318148	3.04452	0.312729	0.0473284	41.96	0.226625
823	2018	3.91	0.0198487	0.0844133	22.4155	0.2885	3.09104	0.315478	0.0607783	39.71	0.140342
823	2019	4.43	0.00189433	0.117852	22.4654	0.320927	3.13549	0.306273	0.0633384	40.78	-0.020147
825	2010	0	0.01579	0.0662192	24.876	0.491824	2.56495	0.639396	0.0215701	67.22	0.213975
825	2011	0	0.0050845	0.0894061	24.9101	0.529057	2.63906	0.619247	0.0271896	67.73	0.103471
825	2012	2.41	0.0128964	0.0995061	24.9641	0.522709	2.70805	0.627114	0.0143758	68.24	0.075816
825	2013	2.14	0.0129387	0.0527073	25.0515	0.511602	2.77259	0.655236	0.0065845	67.4	0.014539
825	2014	2.64	0.0133177	0.0710481	25.058	0.566295	2.83321	0.659902	0.0036382	67.18	-0.173813
825	2015	2.24	0.0145739	0.037664	25.0061	0.670656	2.89037	0.695064	-0.0528148	70.49	-0.217293
825	2016	3.55	0.0198482	0.105447	25.0081	0.69752	2.94444	0.681353	0.0140767	70.53	-0.164542
825	2017	2.81	0.0231668	0.146123	25.034	0.664485	2.99573	0.633015	0.058642	67.7	0.194782
825	2018	3.04	0.0255418	0.128229	24.9975	0.644204	3.04452	0.570825	0.0683584	67.37	0.076063
825	2019	3.26	0.0243082	0.0556646	24.9653	0.626368	3.09104	0.536267	0.029675	68.65	-0.034638
828	2010	0	0.226827	0.107695	22.1588	0.647299	2.63906	0.282611	0.0837893	72.14	0.366517
828	2011	0	0.197799	0.109849	22.3304	0.540445	2.70805	0.363069	0.0711431	72.39	0.133094
828	2012	0	0.215571	0.107166	22.3386	0.509378	2.77259	0.327633	0.0706175	71.35	0.025707
828	2013	0	0.302148	0.104933	22.3806	0.457833	2.83321	0.304767	0.0762993	71.68	0.036807
828	2014	0	0.208116	0.0457158	22.4964	0.380067	2.89037	0.297203	0.101786	71.83	0.223693
828	2015	0	0.185582	-0.143632	22.8422	0.250224	2.94444	0.449281	0.0982023	71.63	0.172062
828	2016	0	0.175908	-0.109384	22.9109	0.212056	2.99573	0.424958	0.0930387	73.18	0.141417
828	2017	0	0.162818	0.0047854	23.0473	0.168922	3.04452	0.443657	0.0870321	73.67	0.159994
828	2018	0	0.287374	0.202459	23.122	0.1395	3.09104	0.407162	0.0955514	73.13	0.117895
828	2019	0	0.276909	0.12631	23.1914	0.116188	3.13549	0.372726	0.0910913	73.76	0.010043
830	2010	0	0.006933	0.0488743	23.1465	0.565024	2.56495	0.770432	0.0187757	47.02	0.188033
830	2011	0	0.0022872	0.0586882	23.3015	0.586333	2.63906	0.612337	0.032142	56.49	0.212169
830	2012	0	0.0050324	0.0959003	23.4911	0.587556	2.70805	0.666945	0.0212589	45.24	0.099219
830	2013	0	0.0053868	0.0334387	23.607	0.627028	2.77259	0.686178	0.0171087	47.16	0.079641
830	2014	0.55	0.0079972	0.0664651	23.7121	0.697706	2.83321	0.699157	0.0181789	39.61	0.178446
830	2015	0.5	0.0083089	0.0779395	23.8308	0.66701	2.89037	0.643975	0.012935	43.41	-0.012163
830	2016	3.91	0.0080379	0.0431925	23.9447	0.610819	2.94444	0.655232	0.0100779	41.67	-0.149356
830	2017	3.41	0.0073029	0.14426	24.0474	0.643405	2.99573	0.622247	0.0702044	42.21	0.439624
830	2018	3.52	0.0069447	0.189485	24.0478	0.733404	3.04452	0.60466	0.110362	40.63	0.350407
830	2019	3.57	0.00752275	0.102475	24.1315	0.700964	3.09104	0.625409	0.0560056	41.02	-0.150495
833	2010	0	0.0029881	0.13362	21.0517	0.461832	2.89037	0.405332	0.0659764	28.88	0.247277
833	2011	0	0.0030689	0.0556055	21.0251	0.426656	2.94444	0.303191	0.0397166	29.51	-0.021012
833	2012	0	0.0031736	0.0497011	20.9915	0.410624	2.99573	0.291327	0.0107207	28.8	-0.171189
833	2013	1.01	0.0676941	-0.0168787	20.8243	0.422543	3.04452	0.258289	-0.0959268	29.95	0.011473
833	2014	1.14	0.0033458	0.0614844	20.9387	0.362723	3.09104	0.315745	0.0226919	38.14	-0.047868
833	2015	1.98	0.0031272	0.0139974	21.9487	0.243527	3.13549	0.225619	0.0394964	67.26	0.645369
833	2016	2.11	0.0006288	0.0965034	21.9527	0.217841	3.17805	0.230165	0.0113297	60.27	0.032681
833	2017	1.22	0.000636	-0.0008362	21.9413	0.213084	3.21888	0.193061	0.0237334	59.13	0.06431
833	2018	1.41	0.0256792	0.0706155	22.1081	0.199604	3.2581	0.317657	0.020855	59.04	0.661017
833	2019	0.99	0.00457075	0.0250321	22.1992	0.311565	3.29584	0.366033	0.0129062	59.84	0.105366
836	2010	0	0.0570041	0.0191578	21.6434	0.211946	2.63906	0.615841	0.0038149	34.98	0.100567
836	2011	0	0.0933985	-0.0742512	21.4644	0.221589	2.70805	0.542445	-0.0278992	35.55	0.400582
836	2012	0	0.0617371	0.0275997	21.5789	0.202668	2.77259	0.574331	0.0253289	29.88	0.074476
836	2013	0	0.0595113	-0.0028584	21.6217	0.245604	2.83321	0.573919	0.0073659	28.97	-0.149329
836	2014	0	0.0472403	0.047575	21.5488	0.246619	2.89037	0.623431	-0.081723	30.76	-0.088679
836	2015	4.04	0.170083	0.0974824	21.932	0.138305	2.94444	0.442136	0.039784	47.33	0.597198
836	2016	3.95	0.236501	0.0076737	21.6791	0.167317	2.99573	0.256543	0.0297201	34.32	0.156722
836	2017	3.72	0.129965	0.100055	21.6986	0.16211	3.04452	0.224831	0.0517433	30.96	0.105693
836	2018	3.19	0.0667442	0.0384418	21.8422	0.180809	3.09104	0.449557	0.0353634	30.24	0.297207
836	2019	4.64	0.0002842	0.00687362	21.6683	0.241062	3.13549	0.495845	0.0187494	26.15	-0.573447
837	2010	0	0.0164789	0.114952	21.3697	0.21732	2.56495	0.443441	0.057064	44.24	0.257631
837	2011	0	0.0273205	-0.0253423	21.4498	0.260717	2.63906	0.433359	0.0659731	41.04	0.121446
837	2012	4.83	0.0278199	-0.0740979	21.4678	0.294052	2.70805	0.452112	0.0063113	35.87	-0.258448
837	2013	0	0.028881	-0.0355794	21.5467	0.264052	2.77259	0.505535	-0.0122837	31.23	0.07912
837	2014	4.53	0.016067	-0.016008	22.5808	0.309537	2.83321	0.445899	0.0059488	59.37	1.72372
837	2015	4.83	0.0120242	-0.0292319	22.6304	0.29856	2.89037	0.48614	-0.0368514	58.48	-0.27214
837	2016	4.8	0.077515	-0.0098689	22.7801	0.253341	2.94444	0.551825	0.0028511	43.99	0.061279
837	2017	5.08	0.0497974	0.0006574	22.8867	0.224901	2.99573	0.58679	0.0043758	39.15	0.109256
837	2018	5.67	0.0393739	-0.0038135	22.9267	0.227321	3.04452	0.635443	-0.0308851	38.97	0.062787
837	2019	10.72	0.00438199	0.00464732	22.8732	0.249553	3.09104	0.659135	-0.0368814	38.47	-0.007297
839	2010	0	0.344409	-0.0252052	23.107	0.281249	2.63906	0.445333	0.0250028	46.48	0.021412
839	2011	0	0.33415	0.0243902	23.1178	0.29089	2.70805	0.457668	0.0148217	46.94	-0.118724
839	2012	0.93	0.317353	-0.023548	23.1868	0.300345	2.77259	0.495099	0.015023	47.39	0.134061
839	2013	0.65	0.328986	-0.0303596	23.2044	0.292889	2.83321	0.505663	0.0112754	45.76	0.060151
839	2014	0.41	0.44501	0.112736	23.1613	0.0139345	2.89037	0.42021	0.0170301	45.74	0.147179
839	2015	2.4	0.446085	0.0026127	23.1213	0.0424638	2.94444	0.37014	0.0319998	44.32	0.149715
839	2016	2.03	0.629663	-0.016052	23.4199	0.0319683	2.99573	0.545356	0.0153944	41.44	0.39781
839	2017	2.69	0.574792	-0.0177935	23.5448	0.0233435	3.04452	0.556391	0.0178974	40.45	0.110857
839	2018	3.25	0.664786	-0.0076265	23.5906	0.0201881	3.09104	0.474902	0.109113	40.33	-0.088947
839	2019	1.98	0.511199	-0.00189846	23.5629	0.0198725	3.13549	0.484025	-0.00228684	39.91	-0.119179
848	2010	0	0.0118634	0.23104	21.038	0.142736	2.63906	0.442136	0.130552	60.37	0.3671
848	2011	0	0.0085365	0.221975	21.1271	0.11902	2.70805	0.481621	0.129904	57.07	0.066543
848	2012	0.58	0.0064691	0.211484	21.1598	0.1853	2.77259	0.469115	0.147124	59.09	0.103502
848	2013	0.33	0.0050733	0.167252	21.3521	0.149371	2.83321	0.446111	0.183173	60.58	0.231418
848	2014	0.53	0.0046053	0.178206	21.3389	0.138925	2.89037	0.276183	0.243193	57.89	0.02668
848	2015	0.72	0.0028162	0.319347	21.6361	0.102375	2.94444	0.317129	0.188078	56.48	0.001275
848	2016	0.52	0.0023642	0.268538	21.8535	0.0868698	2.99573	0.351975	0.147182	61.35	-0.068486
848	2017	0.54	0.0022349	0.0529177	21.757	0.0923823	3.04452	0.276861	0.148716	56.3	-0.162253
848	2018	0.54	0.0016743	0.183954	21.7681	0.0872534	3.09104	0.311757	0.145152	62.01	0.004779
848	2019	0.61	0.00064704	0.217493	21.8564	0.07418	3.13549	0.346	0.150008	58.09	0.062879
850	2010	0	0.495851	-0.0164722	22.6557	0.270087	2.56495	0.425013	0.0530933	53.93	0.237263
850	2011	0	0.438093	0.0010202	22.5712	0.259948	2.63906	0.610654	0.0467905	55.28	0.244255
850	2012	3.03	0.44724	0.0888056	22.6229	0.292401	2.70805	0.485021	0.0497239	54.81	-0.153773
850	2013	3	0.396481	0.0215634	22.5423	0.317411	2.77259	0.480609	0.0284823	49.97	-0.00048
850	2014	2.48	0.42174	-0.001464	22.622	0.317499	2.83321	0.40699	0.0534559	50.6	-0.037136
850	2015	3.36	0.580992	0.0195218	22.8717	0.225443	2.89037	0.366515	0.0052326	50.24	-0.02592
850	2016	2.81	0.532118	0.0268594	22.7768	0.234129	2.94444	0.389474	0.0082884	49.96	0.018139
850	2017	2.46	0.491692	0.0066926	22.7866	0.232398	2.99573	0.406967	0.0105074	50.42	0.191992
850	2018	3	0.433476	-0.009191	22.7486	0.264701	3.04452	0.435232	0.0127208	50.45	0.187222
850	2019	3.35	0.358081	0.0755736	22.7451	0.273345	3.09104	0.42404	0.0208938	50.83	0.070972
851	2010	0	0.0279112	-0.0211005	21.5774	0.0775586	2.83321	0.535683	0.0104142	19.64	0.342257
851	2011	0	0.0869507	-0.150514	21.5941	0.0782987	2.89037	0.532215	0.0113677	14.99	0.612386
851	2012	0.14	0.0549829	-0.0101859	22.0016	0.0445902	2.94444	0.401339	0.0062663	43.69	0.130939
851	2013	0.83	0.041686	0.0273129	22.4293	0.0272847	2.99573	0.5757	0.0137224	29.94	0.342549
851	2014	0	0.0595797	-0.0573596	22.5441	0.0295841	3.04452	0.550447	0.0163092	26.37	0.142339
851	2015	1.58	0.0637844	0.0975835	22.5932	0.0202764	3.09104	0.555325	0.0180426	24.55	0.048623
851	2016	1.43	0.0624757	0.0415446	22.7719	0.0136002	3.13549	0.581809	0.0155789	25.34	0.16818
851	2017	1.25	0.0554283	0.0206078	22.8235	0.0125544	3.17805	0.576465	0.0228382	24.89	0.03483
851	2018	0.93	0.0649914	-0.0531879	22.8912	0.0124738	3.21888	0.552113	0.0066636	22.45	0.032191
851	2019	1.04	0.0607486	-0.0829856	22.9566	0.0123005	3.2581	0.5809	0.0022012	20.66	0.231511
858	2010	0	0.0040802	0.268649	24.0792	0.222277	2.56495	0.359475	0.159104	59.8	0.396441
858	2011	0	0.0120599	0.258307	24.3316	0.160003	2.63906	0.364689	0.173262	60.59	0.309452
858	2012	2.09	0.0123216	0.193373	24.5354	0.121492	2.70805	0.303365	0.228426	63.19	0.336622
858	2013	0	0.0107813	0.0330598	24.5104	0.133292	2.77259	0.161122	0.188586	60.57	-0.091263
858	2014	0.31	0.0233892	0.017121	24.5608	0.122315	2.83321	0.130919	0.13054	60.2	-0.149972
858	2015	0.25	0.0247727	0.127336	24.685	0.101768	2.89037	0.15608	0.121996	62.51	0.030831
858	2016	0.35	0.0225151	0.188128	24.8532	0.0873524	2.94444	0.224667	0.1135	62.78	0.133176
858	2017	0.26	0.0208282	0.137702	24.9849	0.0746248	2.99573	0.229099	0.142211	64.2	0.229915
858	2018	0.21	0.0106938	0.143068	25.1787	0.0611209	3.04452	0.243626	0.163061	69.53	0.326083
858	2019	0.25	0.00960346	0.217225	25.3904	0.0574147	3.09104	0.284791	0.171323	69.59	0.252008
860	2010	0	0.0227685	0.065584	23.0188	0.338814	2.56495	0.71841	0.0283808	62.2	0.029783
860	2011	0	0.0262596	0.0026209	23.0586	0.213945	2.63906	0.71026	0.0311254	57.11	0.209273
860	2012	0	0.0207325	-0.0226374	23.2474	0.193671	2.70805	0.760739	0.0104652	59.98	0.100492
860	2013	0	0.0194612	0.0539661	23.3472	0.177383	2.77259	0.769649	0.0148441	57.97	0.087557
860	2014	0	0.0186072	0.0189093	23.4669	0.167538	2.83321	0.666392	0.0234672	60.1	0.045006
860	2015	0	0.018273	0.0220395	23.4894	0.161988	2.89037	0.653782	0.0241097	52.42	0.016535
860	2016	0.05	0.0056168	0.0565319	23.6044	0.184097	2.94444	0.617511	0.023812	49.44	0.161849
860	2017	0.09	0.0032629	0.134198	23.6363	0.171237	2.99573	0.612907	0.0240271	51	0.047924
860	2018	0.12	0.0029669	0.159965	23.7115	0.157509	3.04452	0.610659	0.0366781	60.88	0.029021
860	2019	0.12	0.00175382	0.0592419	23.8153	0.136474	3.09104	0.661229	0.0371629	56.24	0.23403
861	2010	0	0.202898	0.0550022	21.6309	0.169895	2.94444	0.620717	0.1057	76.92	0.549428
861	2011	0	0.144487	0.193917	21.9387	0.165978	2.99573	0.611312	0.115794	77.47	0.390488
861	2012	0.11	0.155251	0.0602961	22.0968	0.176176	3.04452	0.572086	0.110284	75.99	0.140878
861	2013	0.13	0.177981	0.0267587	22.3185	0.101272	3.09104	0.619968	0.0818035	71.68	0.012557
861	2014	0.13	0.148036	0.0536582	22.6411	0.0153153	3.13549	0.567571	0.0418373	75.74	-0.094574
861	2015	0.29	0.209123	0.0469908	22.7687	0.0175832	3.17805	0.624744	0.0267366	62.36	-0.138783
861	2016	0.41	0.160001	0.0498445	23.0431	0.0124566	3.21888	0.679972	0.02393	60.81	0.206564
861	2017	0.33	0.176498	0.0353674	23.2046	0.0093035	3.2581	0.691831	0.0246776	60.81	0.284653
861	2018	0.47	0.205742	0.044296	23.1662	0.0076844	3.29584	0.683444	0.0157445	60.61	-0.021178
[truncated: 10,211 more rows]
